# Supplementary material for: EINCR1 is an EGF inducible lincRNA overexpressed in lung adenocarcinomas
Source: PLoS One. 2017 Jul 21;12(7):e0181902. doi: 10.1371/journal.pone.0181902 (PMC5521836; doi:10.1371/journal.pone.0181902)
Supplement: S1 Table — (XLSX) [file pone.0181902.s004.xlsx]

## Sheet: Legend
			Legend					Gene class codes
			Name	Description	Type	Example		Code	Explanation
			test_id	Arbitrary transcript ID given by Cufflinks	String	TCONS_00001783		=	Complete match of intron chain
			gene_id	Arbitrary gene ID given by Cufflinks	String	XLOC_000563		c	Contained
			gene	ID of all of the gencode genes which are overlapping the given gene_id locus	String	ZC3H12A		j	Potentially novel isoform (fragment): at least one splice junction is shared with a reference transcript
			locus	Approximate region where given gene_id is located	Genomic locus in ensembl coordinate system	1:37940149-37949980		e	Single exon transfrag overlapping a reference exon and at least 10 bp of a reference intron, indicating a possible pre-mRNA fragment.
			sample_1	name of condition one	String	0_min		i	A transfrag falling entirely within a reference intron
			sample_2	name of condition two	String	30_min		o	Generic exonic overlap with a reference transcript
			status	Statistical test status on the isoform level	String	OK		p	Possible polymerase run-on fragment (within 2Kbases of a reference transcript)
			value_1	Average expression at the condition one	Real Number	2.74808		u	Unknown, intergenic transcript
			value_2	Average expression at the condition two	Real Number	11.4509		x	Exonic overlap with reference on the opposite strand
			max	Maximum average expression at any condition	Real Number	11.4509
			log2(fold_change)	log2(fold_change)	Real Number	2.05896
			test_stat	statistical test value	Real Number	2.49669
			p_value	p_value	Real Number	0.0003
			q_value	q_value	Real Number	0.129241
			significant	significant (at 0.05 q value)	String	no
			gene_status	Statistical test status on the gene level	String	OK
			gene_value_1	as above but on gene level	Real Number	32.837
			gene_value_2	as above but on gene level	Real Number	73.5439
			gene_max	as above but on gene level	Real Number	73.5439
			gene_log2(fold_change)	as above but on gene level	Real Number	1.16329
			gene_test_stat	as above but on gene level	Real Number	4.17189
			gene_p_value	as above but on gene level	Real Number	5e-05
			gene_q_value	as above but on gene level	Real Number	0.0102353
			gene_significant	as above but on gene level	String	yes
			closest_gencode_name	the Id of the closest gencode/ensebl transcript	String	ENST00000373087.6
			gene_type	type of the gene the closest gencode/ensebl transcript belongs to	String	protein_coding
			gene_status	status of the gene the closest gencode/ensebl transcript belongs to	String	KNOWN
			transcript_type	type of the closest gencode/ensebl transcript	String	protein_coding
			class_code	class code of the transcript identified by cufflinks. See to the right	Code	j

## Sheet: All Expression Data
test_id	gene_id	gene	locus	sample_1	sample_2	status	value_1	value_2	max	log2(fold_change)	test_stat	p_value	q_value	significant	gene_status	gene_value_1	gene_value_2	gene_max	gene_log2(fold_change)	gene_test_stat	gene_p_value	gene_q_value	gene_significant	closest_gencode_name	gene_type	gene_status	transcript_type	class_code
TCONS_00000035	XLOC_000012	RP11-206L10.9	1:714149-755214	0_min	30_min	OK	1.0819	0.814149	1.0819	-0.410208	-0.42495	0.46445	0.999675	no	OK	1.88081	1.65263	1.88081	-0.186596	-0.221819	0.697	0.999987	no	ENST00000591702.1	lincRNA	NOVEL	lincRNA	=
TCONS_00000026	XLOC_000012	RP11-206L10.9	1:714149-755214	0_min	30_min	OK	0.538168	0.610434	0.610434	0.181778	0.106103	0.85395	0.999675	no	OK	1.88081	1.65263	1.88081	-0.186596	-0.221819	0.697	0.999987	no	ENST00000434264.2	lincRNA	NOVEL	lincRNA	=
TCONS_00000036	XLOC_000013	FAM87B	1:714149-755214	0_min	30_min	OK	0.227069	0.20702	0.227069	-0.13336	-0.0629631	0.91085	0.999675	no	OK	0.227069	0.20702	0.227069	-0.13336	-0.0629631	0.91085	0.999987	no	ENST00000326734.1	lincRNA	KNOWN	lincRNA	=
TCONS_00000037	XLOC_000014	FAM87B	1:756241-758051	0_min	30_min	OK	0.306885	0.291586	0.306885	-0.0737794	-0.117651	0.83555	0.999675	no	OK	0.306885	0.291586	0.306885	-0.0737794	-0.117651	0.83555	0.999987	no	ENST00000326734.1	lincRNA	KNOWN	lincRNA	p
TCONS_00000043	XLOC_000016	RP11-206L10.11	1:762987-794826	0_min	30_min	OK	1.00324	0.680418	1.00324	-0.56018	-0.716061	0.2055	0.999675	no	OK	4.08523	3.56126	4.08523	-0.198031	-0.291377	0.5866	0.999987	no	ENST00000449005.1	processed_transcript	NOVEL	lincRNA	=
TCONS_00000039	XLOC_000016	RP11-206L10.11	1:762987-794826	0_min	30_min	OK	0.735994	0.992248	0.992248	0.431006	0.634988	0.28515	0.999675	no	OK	4.08523	3.56126	4.08523	-0.198031	-0.291377	0.5866	0.999987	no	ENST00000445118.2	processed_transcript	NOVEL	lincRNA	=
TCONS_00000046	XLOC_000016	RP11-206L10.11	1:762987-794826	0_min	30_min	OK	0.357781	0.000422067	0.357781	-9.72739	-0.0952778	0.32035	0.999675	no	OK	4.08523	3.56126	4.08523	-0.198031	-0.291377	0.5866	0.999987	no	ENST00000415295.1	processed_transcript	NOVEL	lincRNA	=
TCONS_00000041	XLOC_000016	RP11-206L10.11	1:762987-794826	0_min	30_min	OK	0.548619	0.91361	0.91361	0.735773	0.369225	0.60225	0.999675	no	OK	4.08523	3.56126	4.08523	-0.198031	-0.291377	0.5866	0.999987	no	ENST00000441765.1	processed_transcript	NOVEL	lincRNA	=
TCONS_00000040	XLOC_000016	RP11-206L10.11	1:762987-794826	0_min	30_min	OK	0.4872	0.225702	0.4872	-1.1101	-0.318245	0.6188	0.999675	no	OK	4.08523	3.56126	4.08523	-0.198031	-0.291377	0.5866	0.999987	no	ENST00000610067.1	processed_transcript	NOVEL	lincRNA	=
TCONS_00000047	XLOC_000016	RP11-206L10.11	1:762987-794826	0_min	30_min	OK	0.389881	0.217886	0.389881	-0.839463	-0.299756	0.72165	0.999675	no	OK	4.08523	3.56126	4.08523	-0.198031	-0.291377	0.5866	0.999987	no	ENST00000425657.1	processed_transcript	NOVEL	retained_intron	=
TCONS_00000045	XLOC_000016	RP11-206L10.11	1:762987-794826	0_min	30_min	OK	0.297977	0.281932	0.297977	-0.0798528	-0.0202241	0.9155	0.999675	no	OK	4.08523	3.56126	4.08523	-0.198031	-0.291377	0.5866	0.999987	no	ENST00000609009.1	processed_transcript	NOVEL	lincRNA	=
TCONS_00000044	XLOC_000016	RP11-206L10.11	1:762987-794826	0_min	30_min	OK	0.264533	0.24904	0.264533	-0.087074	-0.0204686	0.9305	0.999675	no	OK	4.08523	3.56126	4.08523	-0.198031	-0.291377	0.5866	0.999987	no	ENST00000608189.1	processed_transcript	NOVEL	lincRNA	=
TCONS_00000049	XLOC_000018	-	1:840239-843875	0_min	30_min	OK	0.262382	0.294232	0.294232	0.165282	0.319452	0.5821	0.999675	no	OK	0.262382	0.294232	0.294232	0.165282	0.319452	0.5821	0.999987	no	-	-	-	-	u
TCONS_00000053	XLOC_000019	RP11-54O7.1	1:845595-859378	0_min	30_min	OK	0.149415	0.293003	0.293003	0.971588	0.623669	0.2727	0.999675	no	OK	0.767416	0.851795	0.851795	0.150497	0.17305	0.7551	0.999987	no	ENST00000448179.1	lincRNA	NOVEL	lincRNA	o
TCONS_00000054	XLOC_000019	RP11-54O7.3	1:845595-859378	0_min	30_min	OK	0.37162	0.37141	0.37162	-0.000812636	-0.000603347	0.99525	0.999675	no	OK	0.767416	0.851795	0.851795	0.150497	0.17305	0.7551	0.999987	no	ENST00000609207.1	lincRNA	NOVEL	retained_intron	x
TCONS_00000057	XLOC_000020	SAMD11	1:860259-894689	0_min	30_min	OK	0.180781	0.310329	0.310329	0.779557	0.177464	0.6565	0.999675	no	OK	3.25398	3.20642	3.25398	-0.0212418	-0.0152786	0.9834	0.999987	no	ENST00000342066.3	protein_coding	KNOWN	protein_coding	=
TCONS_00000056	XLOC_000020	SAMD11	1:860259-894689	0_min	30_min	OK	2.17844	1.92203	2.17844	-0.180663	-0.0992003	0.86885	0.999675	no	OK	3.25398	3.20642	3.25398	-0.0212418	-0.0152786	0.9834	0.999987	no	ENST00000342066.3	protein_coding	KNOWN	protein_coding	j
TCONS_00000055	XLOC_000020	SAMD11	1:860259-894689	0_min	30_min	OK	0.894759	0.97406	0.97406	0.122511	0.0501068	0.94075	0.999675	no	OK	3.25398	3.20642	3.25398	-0.0212418	-0.0152786	0.9834	0.999987	no	ENST00000342066.3	protein_coding	KNOWN	protein_coding	j
TCONS_00000058	XLOC_000021	SAMD11	1:860259-894689	0_min	30_min	OK	0.798958	0.875793	0.875793	0.13247	0.0217959	0.9414	0.999675	no	OK	0.798958	0.875793	0.875793	0.13247	0.0217959	0.9414	0.999987	no	ENST00000342066.3	protein_coding	KNOWN	protein_coding	i
TCONS_00000059	XLOC_000022	SAMD11	1:860259-894689	0_min	30_min	OK	0.668964	0.722839	0.722839	0.111746	0.0508102	0.92795	0.999675	no	OK	0.668964	0.722839	0.722839	0.111746	0.0508102	0.92795	0.999987	no	ENST00000342066.3	protein_coding	KNOWN	protein_coding	i
TCONS_00000060	XLOC_000023	KLHL17	1:895951-901146	0_min	30_min	OK	16.3828	14.6676	16.3828	-0.159556	-0.493129	0.395	0.999675	no	OK	42.403	39.0147	42.403	-0.12015	-0.313965	0.57985	0.999987	no	ENST00000338591.3	protein_coding	KNOWN	protein_coding	j
TCONS_00000061	XLOC_000023	KLHL17	1:895951-901146	0_min	30_min	OK	3.32515	3.76366	3.76366	0.178716	0.230803	0.6917	0.999675	no	OK	42.403	39.0147	42.403	-0.12015	-0.313965	0.57985	0.999987	no	ENST00000338591.3	protein_coding	KNOWN	protein_coding	=
TCONS_00000064	XLOC_000023	KLHL17	1:895951-901146	0_min	30_min	OK	13.2286	11.3744	13.2286	-0.217868	-0.216666	0.69485	0.999675	no	OK	42.403	39.0147	42.403	-0.12015	-0.313965	0.57985	0.999987	no	ENST00000481067.1	protein_coding	KNOWN	retained_intron	=
TCONS_00000063	XLOC_000023	KLHL17	1:895951-901146	0_min	30_min	OK	9.4664	9.20902	9.4664	-0.039769	-0.0481207	0.9346	0.999675	no	OK	42.403	39.0147	42.403	-0.12015	-0.313965	0.57985	0.999987	no	ENST00000466300.1	protein_coding	KNOWN	nonsense_mediated_decay	=
TCONS_00000062	XLOC_000024	KLHL17	1:895951-901146	0_min	30_min	OK	4.51663	3.75979	4.51663	-0.264596	-0.142184	0.7862	0.999675	no	OK	4.51663	3.75979	4.51663	-0.264596	-0.142184	0.7862	0.999987	no	ENST00000338591.3	protein_coding	KNOWN	protein_coding	i
TCONS_00000065	XLOC_000025	PLEKHN1	1:901846-917497	0_min	30_min	OK	5.48731	5.63825	5.63825	0.0391468	0.11938	0.82905	0.999675	no	OK	5.80202	6.05707	6.05707	0.0620662	0.188787	0.7301	0.999987	no	ENST00000379410.3	protein_coding	KNOWN	protein_coding	j
TCONS_00000073	XLOC_000028	ISG15	1:948802-949920	0_min	30_min	OK	4.71864	5.6364	5.6364	0.256401	0.563419	0.32155	0.999675	no	OK	4.71864	5.6364	5.6364	0.256401	0.563419	0.32155	0.999987	no	ENST00000379389.4	protein_coding	KNOWN	protein_coding	=
TCONS_00000077	XLOC_000029	AGRN	1:955502-991499	0_min	30_min	OK	45.7204	55.8762	55.8762	0.289394	0.517086	0.3663	0.999675	no	OK	150.746	154.376	154.376	0.0343216	0.130617	0.80605	0.999987	no	ENST00000379370.2	protein_coding	KNOWN	protein_coding	j
TCONS_00000074	XLOC_000029	AGRN	1:955502-991499	0_min	30_min	OK	83.8761	79.4997	83.8761	-0.0773098	-0.278311	0.632	0.999675	no	OK	150.746	154.376	154.376	0.0343216	0.130617	0.80605	0.999987	no	ENST00000379370.2	protein_coding	KNOWN	protein_coding	=
TCONS_00000079	XLOC_000029	AGRN	1:955502-991499	0_min	30_min	OK	0.557777	0.359861	0.557777	-0.632247	-0.0524099	0.6641	0.999675	no	OK	150.746	154.376	154.376	0.0343216	0.130617	0.80605	0.999987	no	ENST00000419249.1	protein_coding	KNOWN	protein_coding	=
TCONS_00000081	XLOC_000029	RP11-54O7.14	1:955502-991499	0_min	30_min	OK	1.40087	0.933229	1.40087	-0.586023	-0.0480266	0.6725	0.999675	no	OK	150.746	154.376	154.376	0.0343216	0.130617	0.80605	0.999987	no	ENST00000418300.1	sense_intronic	NOVEL	sense_intronic	=
TCONS_00000080	XLOC_000029	AGRN	1:955502-991499	0_min	30_min	OK	18.8431	17.5168	18.8431	-0.105295	-0.111714	0.8413	0.999675	no	OK	150.746	154.376	154.376	0.0343216	0.130617	0.80605	0.999987	no	ENST00000461111.1	protein_coding	KNOWN	retained_intron	=
TCONS_00000082	XLOC_000030	RP11-465B22.3	1:995113-1004735	0_min	30_min	OK	0.252001	0.572624	0.572624	1.18416	0.526911	0.4409	0.999675	no	OK	1.03263	1.32111	1.32111	0.355417	0.373527	0.51525	0.999987	no	ENST00000427998.1	pseudogene	KNOWN	processed_transcript	=
TCONS_00000086	XLOC_000030	RP11-465B22.3	1:995113-1004735	0_min	30_min	OK	0.759326	0.717784	0.759326	-0.081171	-0.0800582	0.8894	0.999675	no	OK	1.03263	1.32111	1.32111	0.355417	0.373527	0.51525	0.999987	no	ENST00000433695.1	pseudogene	KNOWN	processed_transcript	=
TCONS_00000083	XLOC_000031	RP11-465B22.3	1:995113-1004735	0_min	30_min	OK	0.698068	0.290167	0.698068	-1.26648	-0.380717	0.61475	0.999675	no	OK	0.698068	0.290167	0.698068	-1.26648	-0.380717	0.61475	0.999987	no	ENST00000427998.1	pseudogene	KNOWN	processed_transcript	i
TCONS_00000084	XLOC_000032	RP11-465B22.3	1:995113-1004735	0_min	30_min	OK	0.669639	0.516866	0.669639	-0.373591	-0.207127	0.69795	0.999675	no	OK	0.669639	0.516866	0.669639	-0.373591	-0.207127	0.69795	0.999987	no	ENST00000427998.1	pseudogene	KNOWN	processed_transcript	i
TCONS_00000095	XLOC_000036	B3GALT6	1:1167628-1170421	0_min	30_min	OK	7.62889	7.55837	7.62889	-0.0133984	-0.0416804	0.9417	0.999675	no	OK	7.62889	7.55837	7.62889	-0.0133984	-0.0416804	0.9417	0.999987	no	ENST00000379198.2	protein_coding	KNOWN	protein_coding	=
TCONS_00000101	XLOC_000037	-	1:1209393-1214828	0_min	30_min	OK	0.374107	1.22914	1.22914	1.71613	1.06156	0.109	0.999675	no	OK	3.72694	4.1715	4.1715	0.162575	0.376487	0.50305	0.999987	no	-	-	-	-	u
TCONS_00000096	XLOC_000037	-	1:1209393-1214828	0_min	30_min	OK	0.234028	0.0865778	0.234028	-1.43461	-0.498065	0.4801	0.999675	no	OK	3.72694	4.1715	4.1715	0.162575	0.376487	0.50305	0.999987	no	-	-	-	-	u
TCONS_00000098	XLOC_000037	-	1:1209393-1214828	0_min	30_min	OK	0.790383	0.61526	0.790383	-0.361357	-0.194467	0.74395	0.999675	no	OK	3.72694	4.1715	4.1715	0.162575	0.376487	0.50305	0.999987	no	-	-	-	-	u
TCONS_00000100	XLOC_000037	-	1:1209393-1214828	0_min	30_min	OK	2.14027	2.17099	2.17099	0.0205562	0.0381415	0.9471	0.999675	no	OK	3.72694	4.1715	4.1715	0.162575	0.376487	0.50305	0.999987	no	-	-	-	-	u
TCONS_00000102	XLOC_000038	-	1:1214998-1215574	0_min	30_min	OK	4.37952	4.23674	4.37952	-0.0478163	-0.099208	0.8597	0.999675	no	OK	4.37952	4.23674	4.37952	-0.0478163	-0.099208	0.8597	0.999987	no	-	-	-	-	u
TCONS_00000108	XLOC_000039	SCNN1D	1:1215811-1227639	0_min	30_min	OK	0.318112	0.777329	0.777329	1.28899	0.652523	0.2062	0.999675	no	OK	4.72935	5.05113	5.05113	0.0949647	0.280293	0.62925	0.999987	no	ENST00000379101.4	protein_coding	KNOWN	nonsense_mediated_decay	=
TCONS_00000105	XLOC_000039	SCNN1D	1:1215811-1227639	0_min	30_min	OK	0.948896	0.487257	0.948896	-0.961567	-0.504752	0.46035	0.999675	no	OK	4.72935	5.05113	5.05113	0.0949647	0.280293	0.62925	0.999987	no	ENST00000338555.2	protein_coding	KNOWN	protein_coding	=
TCONS_00000103	XLOC_000039	SCNN1D	1:1215811-1227639	0_min	30_min	OK	0.159122	0.471004	0.471004	1.56561	0.523997	0.54025	0.999675	no	OK	4.72935	5.05113	5.05113	0.0949647	0.280293	0.62925	0.999987	no	ENST00000379116.5	protein_coding	KNOWN	protein_coding	j
TCONS_00000107	XLOC_000039	SCNN1D	1:1215811-1227639	0_min	30_min	OK	0.474594	0.565175	0.565175	0.252004	0.154275	0.77635	0.999675	no	OK	4.72935	5.05113	5.05113	0.0949647	0.280293	0.62925	0.999987	no	ENST00000379116.5	protein_coding	KNOWN	protein_coding	j
TCONS_00000110	XLOC_000039	SCNN1D	1:1215811-1227639	0_min	30_min	OK	0.255731	0.295775	0.295775	0.209874	0.0807773	0.88795	0.999675	no	OK	4.72935	5.05113	5.05113	0.0949647	0.280293	0.62925	0.999987	no	ENST00000379116.5	protein_coding	KNOWN	protein_coding	j
TCONS_00000106	XLOC_000039	SCNN1D	1:1215811-1227639	0_min	30_min	OK	1.16935	1.14077	1.16935	-0.0356993	-0.0291875	0.95715	0.999675	no	OK	4.72935	5.05113	5.05113	0.0949647	0.280293	0.62925	0.999987	no	ENST00000379116.5	protein_coding	KNOWN	protein_coding	j
TCONS_00000109	XLOC_000039	SCNN1D	1:1215811-1227639	0_min	30_min	OK	1.30669	1.30767	1.30767	0.00107705	0.00117418	0.99795	0.999675	no	OK	4.72935	5.05113	5.05113	0.0949647	0.280293	0.62925	0.999987	no	ENST00000379116.5	protein_coding	KNOWN	protein_coding	j
TCONS_00000113	XLOC_000040	PUSL1	1:1243946-1260071	0_min	30_min	OK	2.04775	1.62891	2.04775	-0.330137	-0.19053	0.7437	0.999675	no	OK	19.6022	17.9708	19.6022	-0.125366	-0.169771	0.7637	0.999987	no	ENST00000379031.5	protein_coding	KNOWN	protein_coding	j
TCONS_00000111	XLOC_000040	PUSL1	1:1243946-1260071	0_min	30_min	OK	16.2873	14.9734	16.2873	-0.12134	-0.151161	0.7959	0.999675	no	OK	19.6022	17.9708	19.6022	-0.125366	-0.169771	0.7637	0.999987	no	ENST00000379031.5	protein_coding	KNOWN	protein_coding	=
TCONS_00000112	XLOC_000040	PUSL1	1:1243946-1260071	0_min	30_min	OK	1.2672	1.36842	1.36842	0.110869	0.0322691	0.9541	0.999675	no	OK	19.6022	17.9708	19.6022	-0.125366	-0.169771	0.7637	0.999987	no	ENST00000470520.1	protein_coding	KNOWN	processed_transcript	=
TCONS_00000116	XLOC_000041	GLTPD1	1:1260135-1264282	0_min	30_min	OK	0.5625	0.812341	0.812341	0.530232	0.388364	0.48585	0.999675	no	OK	8.27175	8.40428	8.40428	0.0229316	0.0695968	0.9043	0.999987	no	ENST00000488011.1	protein_coding	KNOWN	protein_coding	=
TCONS_00000114	XLOC_000041	GLTPD1	1:1260135-1264282	0_min	30_min	OK	0.73161	0.560092	0.73161	-0.385411	-0.270392	0.6371	0.999675	no	OK	8.27175	8.40428	8.40428	0.0229316	0.0695968	0.9043	0.999987	no	ENST00000464957.1	protein_coding	KNOWN	processed_transcript	=
TCONS_00000115	XLOC_000041	GLTPD1	1:1260135-1264282	0_min	30_min	OK	6.97764	7.03185	7.03185	0.0111645	0.0312873	0.95835	0.999675	no	OK	8.27175	8.40428	8.40428	0.0229316	0.0695968	0.9043	0.999987	no	ENST00000343938.4	protein_coding	KNOWN	protein_coding	=
TCONS_00000117	XLOC_000042	TAS1R3	1:1266693-1284730	0_min	30_min	OK	0.379615	0.377207	0.379615	-0.0091807	-0.00350461	0.9281	0.999675	no	OK	0.379615	0.377207	0.379615	-0.0091807	-0.00350461	0.9281	0.999987	no	ENST00000339381.5	protein_coding	KNOWN	protein_coding	=
TCONS_00000118	XLOC_000043	-	1:1284906-1285391	0_min	30_min	OK	1.6172	1.98819	1.98819	0.297957	0.510306	0.37125	0.999675	no	OK	1.6172	1.98819	1.98819	0.297957	0.510306	0.37125	0.999987	no	-	-	-	-	u
TCONS_00000119	XLOC_000044	MXRA8	1:1286813-1297626	0_min	30_min	OK	0.350242	0.267998	0.350242	-0.386132	-0.161449	0.78035	0.999675	no	OK	7.54822	7.39667	7.54822	-0.0292605	-0.103921	0.85855	0.999987	no	ENST00000477278.2	protein_coding	KNOWN	protein_coding	x
TCONS_00000121	XLOC_000044	MXRA8	1:1286813-1297626	0_min	30_min	OK	1.83557	1.71787	1.83557	-0.0956076	-0.137985	0.81285	0.999675	no	OK	7.54822	7.39667	7.54822	-0.0292605	-0.103921	0.85855	0.999987	no	ENST00000477278.2	protein_coding	KNOWN	protein_coding	x
TCONS_00000120	XLOC_000044	MXRA8	1:1286813-1297626	0_min	30_min	OK	5.36241	5.4108	5.4108	0.0129617	0.03953	0.94415	0.999675	no	OK	7.54822	7.39667	7.54822	-0.0292605	-0.103921	0.85855	0.999987	no	ENST00000477278.2	protein_coding	KNOWN	protein_coding	x
TCONS_00000128	XLOC_000045	RP4-758J18.2	1:1334901-1342693	0_min	30_min	OK	2.75859	2.21261	2.75859	-0.318182	-0.354328	0.52805	0.999675	no	OK	8.53522	7.27595	8.53522	-0.230293	-0.410832	0.4684	0.999987	no	ENST00000572242.1	protein_coding	NOVEL	retained_intron	=
TCONS_00000124	XLOC_000045	RP4-758J18.2	1:1334901-1342693	0_min	30_min	OK	2.49727	2.06227	2.49727	-0.276121	-0.293475	0.6045	0.999675	no	OK	8.53522	7.27595	8.53522	-0.230293	-0.410832	0.4684	0.999987	no	ENST00000418833.2	protein_coding	NOVEL	retained_intron	=
TCONS_00000123	XLOC_000045	RP4-758J18.2	1:1334901-1342693	0_min	30_min	OK	1.7191	1.4319	1.7191	-0.263724	-0.169306	0.7624	0.999675	no	OK	8.53522	7.27595	8.53522	-0.230293	-0.410832	0.4684	0.999987	no	ENST00000444362.1	protein_coding	NOVEL	protein_coding	=
TCONS_00000122	XLOC_000045	RP4-758J18.2	1:1334901-1342693	0_min	30_min	OK	1.56024	1.56915	1.56915	0.00821379	0.00611661	0.9917	0.999675	no	OK	8.53522	7.27595	8.53522	-0.230293	-0.410832	0.4684	0.999987	no	ENST00000448629.2	protein_coding	NOVEL	protein_coding	=
TCONS_00000129	XLOC_000046	MRPL20	1:1334901-1342693	0_min	30_min	OK	5.68306	5.867	5.867	0.045953	0.0628018	0.91615	0.999675	no	OK	5.68306	5.867	5.867	0.045953	0.0628018	0.91615	0.999987	no	ENST00000344843.7	protein_coding	KNOWN	protein_coding	i
TCONS_00000130	XLOC_000047	RP4-758J18.13	1:1344475-1345998	0_min	30_min	OK	4.95803	3.5313	4.95803	-0.489569	-1.191	0.03925	0.999675	no	OK	4.95803	3.5313	4.95803	-0.489569	-1.191	0.03925	0.999987	no	ENST00000607307.1	lincRNA	NOVEL	lincRNA	=
TCONS_00000135	XLOC_000050	VWA1	1:1370240-1378262	0_min	30_min	OK	0.550304	0.606071	0.606071	0.139258	0.285783	0.6167	0.999675	no	OK	0.913439	0.83079	0.913439	-0.136825	-0.168989	0.75155	0.999987	no	ENST00000476993.1	protein_coding	KNOWN	protein_coding	=
TCONS_00000136	XLOC_000050	VWA1	1:1370240-1378262	0_min	30_min	OK	0.334231	0.224711	0.334231	-0.572772	-0.231254	0.73065	0.999675	no	OK	0.913439	0.83079	0.913439	-0.136825	-0.168989	0.75155	0.999987	no	ENST00000471398.1	protein_coding	KNOWN	protein_coding	=
TCONS_00000141	XLOC_000052	ATAD3B	1:1407140-1433228	0_min	30_min	OK	5.44272	4.1757	5.44272	-0.382308	-0.648975	0.25655	0.999675	no	OK	21.3564	19.5454	21.3564	-0.12784	-0.485911	0.3955	0.999987	no	ENST00000308647.7	protein_coding	KNOWN	protein_coding	j
TCONS_00000139	XLOC_000052	ATAD3B	1:1407140-1433228	0_min	30_min	OK	7.58159	6.77003	7.58159	-0.163339	-0.434429	0.45295	0.999675	no	OK	21.3564	19.5454	21.3564	-0.12784	-0.485911	0.3955	0.999987	no	ENST00000308647.7	protein_coding	KNOWN	protein_coding	j
TCONS_00000144	XLOC_000052	ATAD3B	1:1407140-1433228	0_min	30_min	OK	1.56912	1.28073	1.56912	-0.292999	-0.256338	0.6559	0.999675	no	OK	21.3564	19.5454	21.3564	-0.12784	-0.485911	0.3955	0.999987	no	ENST00000485748.1	protein_coding	KNOWN	retained_intron	=
TCONS_00000143	XLOC_000052	ATAD3B	1:1407140-1433228	0_min	30_min	OK	5.90601	6.33736	6.33736	0.101697	0.176219	0.7537	0.999675	no	OK	21.3564	19.5454	21.3564	-0.12784	-0.485911	0.3955	0.999987	no	ENST00000472194.2	protein_coding	KNOWN	retained_intron	=
TCONS_00000142	XLOC_000052	ATAD3B	1:1407140-1433228	0_min	30_min	OK	0.589054	0.720798	0.720798	0.291196	0.148089	0.84015	0.999675	no	OK	21.3564	19.5454	21.3564	-0.12784	-0.485911	0.3955	0.999987	no	ENST00000308647.7	protein_coding	KNOWN	protein_coding	=
TCONS_00000145	XLOC_000052	ATAD3B	1:1407140-1433228	0_min	30_min	OK	0.267875	0.257144	0.267875	-0.0589844	-0.0238509	0.93275	0.999675	no	OK	21.3564	19.5454	21.3564	-0.12784	-0.485911	0.3955	0.999987	no	ENST00000474481.1	protein_coding	KNOWN	retained_intron	=
TCONS_00000146	XLOC_000053	ATAD3B	1:1433622-1434540	0_min	30_min	OK	0.262028	0.230423	0.262028	-0.185439	-0.218392	0.69195	0.999675	no	OK	0.262028	0.230423	0.262028	-0.185439	-0.218392	0.69195	0.999987	no	ENST00000472194.2	protein_coding	KNOWN	retained_intron	p
TCONS_00000147	XLOC_000054	ATAD3B	1:1434625-1435624	0_min	30_min	OK	0.293203	0.359572	0.359572	0.294384	0.387133	0.4987	0.999675	no	OK	0.293203	0.359572	0.359572	0.294384	0.387133	0.4987	0.999987	no	ENST00000472194.2	protein_coding	KNOWN	retained_intron	p
TCONS_00000148	XLOC_000055	-	1:1436261-1438958	0_min	30_min	OK	0.541703	0.447292	0.541703	-0.276286	-0.519131	0.3545	0.999675	no	OK	0.541703	0.447292	0.541703	-0.276286	-0.519131	0.3545	0.999987	no	-	-	-	-	u
TCONS_00000150	XLOC_000057	-	1:1442468-1444578	0_min	30_min	OK	0.407109	0.284589	0.407109	-0.516536	-0.90265	0.1188	0.999675	no	OK	0.407109	0.284589	0.407109	-0.516536	-0.90265	0.1188	0.999987	no	-	-	-	-	u
TCONS_00000154	XLOC_000058	ATAD3A	1:1447530-1470067	0_min	30_min	OK	0.126125	0.276756	0.276756	1.13376	0.162893	0.5104	0.999675	no	OK	21.8148	21.6206	21.8148	-0.0128971	-0.0459179	0.93525	0.999987	no	ENST00000400830.3	protein_coding	KNOWN	protein_coding	=
TCONS_00000153	XLOC_000058	ATAD3A	1:1447530-1470067	0_min	30_min	OK	5.46109	4.37447	5.46109	-0.320081	-0.299765	0.57545	0.999675	no	OK	21.8148	21.6206	21.8148	-0.0128971	-0.0459179	0.93525	0.999987	no	ENST00000536055.1	protein_coding	KNOWN	protein_coding	=
TCONS_00000151	XLOC_000058	ATAD3A	1:1447530-1470067	0_min	30_min	OK	15.443	16.264	16.264	0.0747284	0.188477	0.74185	0.999675	no	OK	21.8148	21.6206	21.8148	-0.0128971	-0.0459179	0.93525	0.999987	no	ENST00000378756.3	protein_coding	KNOWN	protein_coding	=
TCONS_00000152	XLOC_000058	ATAD3A	1:1447530-1470067	0_min	30_min	OK	0.784552	0.705401	0.784552	-0.153425	-0.0997401	0.8628	0.999675	no	OK	21.8148	21.6206	21.8148	-0.0128971	-0.0459179	0.93525	0.999987	no	ENST00000378755.5	protein_coding	KNOWN	protein_coding	=
TCONS_00000157	XLOC_000060	-	1:1535591-1540817	0_min	30_min	OK	0.540586	0.453624	0.540586	-0.253026	-0.405982	0.4896	0.999675	no	OK	0.665819	0.571256	0.665819	-0.220993	-0.483759	0.40535	0.999987	no	-	-	-	-	u
TCONS_00000158	XLOC_000061	-	1:1541725-1544196	0_min	30_min	OK	0.323955	0.381892	0.381892	0.237368	0.438426	0.44575	0.999675	no	OK	0.323955	0.381892	0.381892	0.237368	0.438426	0.44575	0.999987	no	-	-	-	-	u
TCONS_00000168	XLOC_000062	MIB2	1:1549137-1565990	0_min	30_min	OK	5.46501	4.40306	5.46501	-0.311717	-0.347024	0.53825	0.999675	no	OK	46.9174	44.5189	46.9174	-0.0757054	-0.241987	0.63515	0.999987	no	ENST00000487053.1	protein_coding	KNOWN	nonsense_mediated_decay	=
TCONS_00000164	XLOC_000062	MIB2	1:1549137-1565990	0_min	30_min	OK	0.131182	0.501952	0.501952	1.93598	0.483652	0.57645	0.999675	no	OK	46.9174	44.5189	46.9174	-0.0757054	-0.241987	0.63515	0.999987	no	ENST00000518681.1	protein_coding	KNOWN	protein_coding	=
TCONS_00000161	XLOC_000062	MIB2	1:1549137-1565990	0_min	30_min	OK	0.22857	0.477298	0.477298	1.06225	0.338812	0.59715	0.999675	no	OK	46.9174	44.5189	46.9174	-0.0757054	-0.241987	0.63515	0.999987	no	ENST00000378710.3	protein_coding	KNOWN	protein_coding	=
TCONS_00000160	XLOC_000062	MIB2	1:1549137-1565990	0_min	30_min	OK	1.95443	1.46886	1.95443	-0.412054	-0.28122	0.6467	0.999675	no	OK	46.9174	44.5189	46.9174	-0.0757054	-0.241987	0.63515	0.999987	no	ENST00000520777.1	protein_coding	KNOWN	protein_coding	=
TCONS_00000174	XLOC_000062	MIB2	1:1549137-1565990	0_min	30_min	OK	0.662479	0.277304	0.662479	-1.25641	-0.185166	0.717	0.999675	no	OK	46.9174	44.5189	46.9174	-0.0757054	-0.241987	0.63515	0.999987	no	ENST00000486072.1	protein_coding	KNOWN	nonsense_mediated_decay	=
TCONS_00000162	XLOC_000062	MIB2	1:1549137-1565990	0_min	30_min	OK	0.578959	0.279598	0.578959	-1.05011	-0.270416	0.7185	0.999675	no	OK	46.9174	44.5189	46.9174	-0.0757054	-0.241987	0.63515	0.999987	no	ENST00000357210.4	protein_coding	KNOWN	protein_coding	=
TCONS_00000170	XLOC_000062	MIB2	1:1549137-1565990	0_min	30_min	OK	1.18569	0.75256	1.18569	-0.655847	-0.271517	0.7206	0.999675	no	OK	46.9174	44.5189	46.9174	-0.0757054	-0.241987	0.63515	0.999987	no	ENST00000378712.1	protein_coding	KNOWN	protein_coding	=
TCONS_00000172	XLOC_000062	MIB2	1:1549137-1565990	0_min	30_min	OK	0.204485	0.379511	0.379511	0.892144	0.252509	0.7591	0.999675	no	OK	46.9174	44.5189	46.9174	-0.0757054	-0.241987	0.63515	0.999987	no	ENST00000487053.1	protein_coding	KNOWN	nonsense_mediated_decay	j
TCONS_00000167	XLOC_000062	MIB2	1:1549137-1565990	0_min	30_min	OK	0.377194	0.208187	0.377194	-0.857428	-0.239511	0.78525	0.999675	no	OK	46.9174	44.5189	46.9174	-0.0757054	-0.241987	0.63515	0.999987	no	ENST00000487053.1	protein_coding	KNOWN	nonsense_mediated_decay	j
TCONS_00000169	XLOC_000062	MIB2	1:1549137-1565990	0_min	30_min	OK	1.00166	0.758892	1.00166	-0.400427	-0.177988	0.79895	0.999675	no	OK	46.9174	44.5189	46.9174	-0.0757054	-0.241987	0.63515	0.999987	no	ENST00000487053.1	protein_coding	KNOWN	nonsense_mediated_decay	j
TCONS_00000175	XLOC_000062	MIB2	1:1549137-1565990	0_min	30_min	OK	2.42241	1.99668	2.42241	-0.278842	-0.134332	0.85995	0.999675	no	OK	46.9174	44.5189	46.9174	-0.0757054	-0.241987	0.63515	0.999987	no	ENST00000483015.1	protein_coding	KNOWN	protein_coding	=
TCONS_00000173	XLOC_000062	MIB2	1:1549137-1565990	0_min	30_min	OK	1.28331	1.12803	1.28331	-0.186065	-0.106844	0.86885	0.999675	no	OK	46.9174	44.5189	46.9174	-0.0757054	-0.241987	0.63515	0.999987	no	ENST00000378708.1	protein_coding	KNOWN	protein_coding	=
TCONS_00000171	XLOC_000062	MIB2	1:1549137-1565990	0_min	30_min	OK	2.25518	2.66054	2.66054	0.23848	0.0721077	0.90685	0.999675	no	OK	46.9174	44.5189	46.9174	-0.0757054	-0.241987	0.63515	0.999987	no	ENST00000463492.1	protein_coding	KNOWN	processed_transcript	=
TCONS_00000166	XLOC_000062	MIB2	1:1549137-1565990	0_min	30_min	OK	13.8935	14.1566	14.1566	0.0270672	0.0560718	0.92245	0.999675	no	OK	46.9174	44.5189	46.9174	-0.0757054	-0.241987	0.63515	0.999987	no	ENST00000489635.1	protein_coding	KNOWN	nonsense_mediated_decay	=
TCONS_00000165	XLOC_000062	MIB2	1:1549137-1565990	0_min	30_min	OK	15.2732	15.069	15.2732	-0.0194155	-0.0498106	0.93425	0.999675	no	OK	46.9174	44.5189	46.9174	-0.0757054	-0.241987	0.63515	0.999987	no	ENST00000479659.1	protein_coding	KNOWN	retained_intron	=
TCONS_00000183	XLOC_000064	RP1-283E3.4	1:1592938-1678000	0_min	30_min	OK	2.48432	2.35877	2.48432	-0.0748197	-0.0239367	0.9683	0.999675	no	OK	2.57233	2.4824	2.57233	-0.0513395	-0.0167858	0.98045	0.999987	no	ENST00000418950.2	pseudogene	KNOWN	transcribed_processed_pseudogene	j
TCONS_00000184	XLOC_000065	-	1:1678499-1681339	0_min	30_min	OK	1.44075	1.14936	1.44075	-0.325989	-0.73094	0.2023	0.999675	no	OK	1.44075	1.14936	1.44075	-0.325989	-0.73094	0.2023	0.999987	no	-	-	-	-	u
TCONS_00000185	XLOC_000066	-	1:1711964-1712453	0_min	30_min	OK	0.256877	0.319099	0.319099	0.312926	0.293788	0.6292	0.999675	no	OK	0.256877	0.319099	0.319099	0.312926	0.293788	0.6292	0.999987	no	-	-	-	-	u
TCONS_00000186	XLOC_000067	-	1:1712601-1715857	0_min	30_min	OK	0.263818	0.248113	0.263818	-0.0885463	-0.163558	0.7841	0.999675	no	OK	0.263818	0.248113	0.263818	-0.0885463	-0.163558	0.7841	0.999987	no	-	-	-	-	u
TCONS_00000188	XLOC_000069	-	1:1840718-1844357	0_min	30_min	OK	0.177816	0.257247	0.257247	0.532767	0.572618	0.31765	0.999675	no	OK	0.426225	0.44559	0.44559	0.0641026	0.129021	0.81665	0.999987	no	-	-	-	-	u
TCONS_00000189	XLOC_000069	-	1:1840718-1844357	0_min	30_min	OK	0.248409	0.188344	0.248409	-0.399349	-0.511258	0.3686	0.999675	no	OK	0.426225	0.44559	0.44559	0.0641026	0.129021	0.81665	0.999987	no	-	-	-	-	u
TCONS_00000191	XLOC_000070	CALML6	1:1844538-1848735	0_min	30_min	OK	0.761606	0.763716	0.763716	0.00399058	0.00873125	0.9864	0.999675	no	OK	0.782409	0.827302	0.827302	0.0804911	0.148288	0.77585	0.999987	no	ENST00000307786.3	protein_coding	KNOWN	protein_coding	j
TCONS_00000198	XLOC_000072	PRKCZ	1:1981908-2145620	0_min	30_min	OK	0.310869	0.112976	0.310869	-1.4603	-0.151505	0.503	0.999675	no	OK	12.598	12.3519	12.598	-0.028459	-0.0592425	0.9098	0.999987	no	ENST00000466651.1	protein_coding	KNOWN	processed_transcript	=
TCONS_00000202	XLOC_000072	PRKCZ	1:1981908-2145620	0_min	30_min	OK	4.94853	4.54012	4.94853	-0.12427	-0.158268	0.78215	0.999675	no	OK	12.598	12.3519	12.598	-0.028459	-0.0592425	0.9098	0.999987	no	ENST00000378567.3	protein_coding	KNOWN	protein_coding	j
TCONS_00000195	XLOC_000072	PRKCZ	1:1981908-2145620	0_min	30_min	OK	6.80408	7.14436	7.14436	0.0704063	0.126885	0.82505	0.999675	no	OK	12.598	12.3519	12.598	-0.028459	-0.0592425	0.9098	0.999987	no	ENST00000378567.3	protein_coding	KNOWN	protein_coding	=
TCONS_00000214	XLOC_000073	AL590822.2	1:1981908-2145620	0_min	30_min	OK	1.8472	1.99358	1.99358	0.110023	0.130655	0.8249	0.999675	no	OK	1.8472	1.99358	1.99358	0.110023	0.130655	0.8249	0.999987	no	ENST00000597060.1	protein_coding	KNOWN	protein_coding	=
TCONS_00000216	XLOC_000075	SKI	1:2160133-2241648	0_min	30_min	OK	5.33596	4.44057	5.33596	-0.265002	-0.533753	0.35315	0.999675	no	OK	15.6984	15.1568	15.6984	-0.0506568	-0.196565	0.73355	0.999987	no	ENST00000378536.4	protein_coding	KNOWN	protein_coding	j
TCONS_00000218	XLOC_000075	SKI	1:2160133-2241648	0_min	30_min	OK	0.222443	0.0579845	0.222443	-1.9397	-0.508419	0.56655	0.999675	no	OK	15.6984	15.1568	15.6984	-0.0506568	-0.196565	0.73355	0.999987	no	ENST00000378536.4	protein_coding	KNOWN	protein_coding	j
TCONS_00000217	XLOC_000075	SKI	1:2160133-2241648	0_min	30_min	OK	0.847063	1.32168	1.32168	0.641837	0.323123	0.6	0.999675	no	OK	15.6984	15.1568	15.6984	-0.0506568	-0.196565	0.73355	0.999987	no	ENST00000378536.4	protein_coding	KNOWN	protein_coding	=
TCONS_00000220	XLOC_000075	SKI	1:2160133-2241648	0_min	30_min	OK	9.29292	9.23349	9.29292	-0.00925615	-0.0249955	0.96405	0.999675	no	OK	15.6984	15.1568	15.6984	-0.0506568	-0.196565	0.73355	0.999987	no	ENST00000378536.4	protein_coding	KNOWN	protein_coding	j
TCONS_00000222	XLOC_000077	RER1	1:2323266-2345236	0_min	30_min	OK	1.13999	1.67356	1.67356	0.5539	0.312697	0.56035	0.999675	no	OK	85.5689	82.7489	85.5689	-0.0483465	-0.117416	0.8384	0.999987	no	ENST00000378513.3	protein_coding	KNOWN	protein_coding	=
TCONS_00000228	XLOC_000077	RER1	1:2323266-2345236	0_min	30_min	OK	22.6824	21.155	22.6824	-0.10058	-0.297816	0.60595	0.999675	no	OK	85.5689	82.7489	85.5689	-0.0483465	-0.117416	0.8384	0.999987	no	ENST00000488353.1	protein_coding	KNOWN	protein_coding	=
TCONS_00000226	XLOC_000077	RER1	1:2323266-2345236	0_min	30_min	OK	2.26386	2.64855	2.64855	0.226417	0.166251	0.77595	0.999675	no	OK	85.5689	82.7489	85.5689	-0.0483465	-0.117416	0.8384	0.999987	no	ENST00000378512.1	protein_coding	KNOWN	protein_coding	=
TCONS_00000225	XLOC_000077	RER1	1:2323266-2345236	0_min	30_min	OK	3.74515	3.53224	3.74515	-0.0844382	-0.0354054	0.80365	0.999675	no	OK	85.5689	82.7489	85.5689	-0.0483465	-0.117416	0.8384	0.999987	no	ENST00000493207.1	protein_coding	KNOWN	retained_intron	=
TCONS_00000227	XLOC_000077	RER1	1:2323266-2345236	0_min	30_min	OK	34.6987	33.2132	34.6987	-0.0631269	-0.0682317	0.90405	0.999675	no	OK	85.5689	82.7489	85.5689	-0.0483465	-0.117416	0.8384	0.999987	no	ENST00000443438.1	protein_coding	KNOWN	protein_coding	=
TCONS_00000223	XLOC_000077	RER1	1:2323266-2345236	0_min	30_min	OK	20.925	20.5264	20.925	-0.0277456	-0.063767	0.9117	0.999675	no	OK	85.5689	82.7489	85.5689	-0.0483465	-0.117416	0.8384	0.999987	no	ENST00000605895.1	protein_coding	KNOWN	protein_coding	=
TCONS_00000235	XLOC_000078	PLCH2	1:2357418-2437242	0_min	30_min	OK	3.13733	4.33299	4.33299	0.465827	0.590299	0.3048	0.999675	no	OK	30.4167	28.999	30.4167	-0.0688611	-0.286238	0.61255	0.999987	no	ENST00000378486.3	protein_coding	KNOWN	protein_coding	=
TCONS_00000230	XLOC_000078	PLCH2	1:2357418-2437242	0_min	30_min	OK	26.0047	23.5535	26.0047	-0.142835	-0.559702	0.32645	0.999675	no	OK	30.4167	28.999	30.4167	-0.0688611	-0.286238	0.61255	0.999987	no	ENST00000449969.1	protein_coding	KNOWN	protein_coding	j
TCONS_00000236	XLOC_000078	PLCH2	1:2357418-2437242	0_min	30_min	OK	1.16677	1.01547	1.16677	-0.20038	-0.121471	0.8351	0.999675	no	OK	30.4167	28.999	30.4167	-0.0688611	-0.286238	0.61255	0.999987	no	ENST00000378488.3	protein_coding	KNOWN	protein_coding	=
TCONS_00000238	XLOC_000079	RP3-395M20.12	1:2477903-2478899	0_min	30_min	OK	0.676623	0.535669	0.676623	-0.337008	-0.550026	0.3356	0.999675	no	OK	0.676623	0.535669	0.676623	-0.337008	-0.550026	0.3356	0.999987	no	ENST00000606645.1	lincRNA	NOVEL	lincRNA	=
TCONS_00000248	XLOC_000080	TNFRSF14	1:2481358-2496821	0_min	30_min	OK	0.25167	0.0178723	0.25167	-3.81573	-1.14676	0.2669	0.999675	no	OK	5.39238	5.30294	5.39238	-0.0241283	-0.0624803	0.91165	0.999987	no	ENST00000463471.2	protein_coding	KNOWN	retained_intron	=
TCONS_00000245	XLOC_000080	TNFRSF14	1:2481358-2496821	0_min	30_min	OK	0.088624	0.315144	0.315144	1.83024	0.572797	0.44	0.999675	no	OK	5.39238	5.30294	5.39238	-0.0241283	-0.0624803	0.91165	0.999987	no	ENST00000475523.1	protein_coding	KNOWN	retained_intron	=
TCONS_00000242	XLOC_000080	TNFRSF14	1:2481358-2496821	0_min	30_min	OK	0.824829	0.977406	0.977406	0.244863	0.32067	0.5733	0.999675	no	OK	5.39238	5.30294	5.39238	-0.0241283	-0.0624803	0.91165	0.999987	no	ENST00000355716.4	protein_coding	KNOWN	protein_coding	j
TCONS_00000247	XLOC_000080	TNFRSF14	1:2481358-2496821	0_min	30_min	OK	1.73262	1.52592	1.73262	-0.183275	-0.293413	0.61295	0.999675	no	OK	5.39238	5.30294	5.39238	-0.0241283	-0.0624803	0.91165	0.999987	no	ENST00000355716.4	protein_coding	KNOWN	protein_coding	j
TCONS_00000246	XLOC_000080	TNFRSF14	1:2481358-2496821	0_min	30_min	OK	0.613918	0.458682	0.613918	-0.420553	-0.195601	0.8142	0.999675	no	OK	5.39238	5.30294	5.39238	-0.0241283	-0.0624803	0.91165	0.999987	no	ENST00000442392.2	protein_coding	KNOWN	processed_transcript	=
TCONS_00000243	XLOC_000080	TNFRSF14	1:2481358-2496821	0_min	30_min	OK	0.756212	0.781983	0.781983	0.048348	0.0446443	0.9378	0.999675	no	OK	5.39238	5.30294	5.39238	-0.0241283	-0.0624803	0.91165	0.999987	no	ENST00000355716.4	protein_coding	KNOWN	protein_coding	j
TCONS_00000239	XLOC_000080	TNFRSF14	1:2481358-2496821	0_min	30_min	OK	0.873065	0.890703	0.890703	0.0288556	0.0385388	0.9481	0.999675	no	OK	5.39238	5.30294	5.39238	-0.0241283	-0.0624803	0.91165	0.999987	no	ENST00000426449.1	protein_coding	KNOWN	protein_coding	=
TCONS_00000257	XLOC_000083	FAM213B	1:2517929-2564481	0_min	30_min	OK	2.55643	3.53828	3.53828	0.468922	0.711697	0.20505	0.999675	no	OK	7.98352	8.06431	8.06431	0.0145275	0.0437977	0.9359	0.999987	no	ENST00000464043.1	protein_coding	KNOWN	processed_transcript	=
TCONS_00000256	XLOC_000083	FAM213B	1:2517929-2564481	0_min	30_min	OK	1.36886	0.445243	1.36886	-1.62031	-0.777204	0.2593	0.999675	no	OK	7.98352	8.06431	8.06431	0.0145275	0.0437977	0.9359	0.999987	no	ENST00000419916.2	protein_coding	KNOWN	protein_coding	=
TCONS_00000251	XLOC_000083	FAM213B	1:2517929-2564481	0_min	30_min	OK	0.388549	0.13891	0.388549	-1.48395	-0.429246	0.5833	0.999675	no	OK	7.98352	8.06431	8.06431	0.0145275	0.0437977	0.9359	0.999987	no	ENST00000474659.1	protein_coding	KNOWN	processed_transcript	=
TCONS_00000255	XLOC_000083	FAM213B	1:2517929-2564481	0_min	30_min	OK	2.94803	3.31522	3.31522	0.169355	0.280885	0.62525	0.999675	no	OK	7.98352	8.06431	8.06431	0.0145275	0.0437977	0.9359	0.999987	no	ENST00000378427.1	protein_coding	KNOWN	protein_coding	=
TCONS_00000253	XLOC_000083	FAM213B	1:2517929-2564481	0_min	30_min	OK	0.363392	0.340385	0.363392	-0.0943603	-0.0407564	0.9452	0.999675	no	OK	7.98352	8.06431	8.06431	0.0145275	0.0437977	0.9359	0.999987	no	ENST00000378424.4	protein_coding	KNOWN	protein_coding	=
TCONS_00000270	XLOC_000086	ARHGEF16	1:3370989-3397677	0_min	30_min	OK	2.42583	2.54987	2.54987	0.0719493	0.109475	0.84985	0.999675	no	OK	7.45361	7.67131	7.67131	0.0415333	0.126001	0.82115	0.999987	no	ENST00000485984.1	protein_coding	KNOWN	retained_intron	=
TCONS_00000266	XLOC_000086	ARHGEF16	1:3370989-3397677	0_min	30_min	OK	4.91518	5.03923	5.03923	0.0359572	0.0913247	0.86875	0.999675	no	OK	7.45361	7.67131	7.67131	0.0415333	0.126001	0.82115	0.999987	no	ENST00000378378.4	protein_coding	KNOWN	protein_coding	=
TCONS_00000271	XLOC_000087	-	1:3400388-3403604	0_min	30_min	OK	0.589907	0.489889	0.589907	-0.268031	-0.221199	0.71165	0.999675	no	OK	0.589907	0.489889	0.589907	-0.268031	-0.221199	0.71165	0.999987	no	-	-	-	-	u
TCONS_00000273	XLOC_000088	TPRG1L	1:3541565-3546695	0_min	30_min	OK	14.4335	13.9503	14.4335	-0.0491224	-0.115737	0.8396	0.999675	no	OK	30.7876	30.4599	30.7876	-0.0154347	-0.0584967	0.91905	0.999987	no	ENST00000378344.2	protein_coding	KNOWN	protein_coding	j
TCONS_00000272	XLOC_000088	TPRG1L	1:3541565-3546695	0_min	30_min	OK	16.354	16.422	16.422	0.00598759	0.0159937	0.97945	0.999675	no	OK	30.7876	30.4599	30.7876	-0.0154347	-0.0584967	0.91905	0.999987	no	ENST00000378344.2	protein_coding	KNOWN	protein_coding	=
TCONS_00000280	XLOC_000089	TP73	1:3547276-3663941	0_min	30_min	OK	0.586305	0.778891	0.778891	0.409769	0.206205	0.7457	0.999675	no	OK	1.59964	1.54147	1.59964	-0.0534396	-0.0492512	0.93525	0.999987	no	ENST00000378288.4	protein_coding	KNOWN	protein_coding	=
TCONS_00000283	XLOC_000089	TP73	1:3547276-3663941	0_min	30_min	OK	0.542253	0.47584	0.542253	-0.188489	-0.0809905	0.9117	0.999675	no	OK	1.59964	1.54147	1.59964	-0.0534396	-0.0492512	0.93525	0.999987	no	ENST00000378290.4	protein_coding	KNOWN	protein_coding	=
TCONS_00000286	XLOC_000091	SMIM1	1:3689351-3693901	0_min	30_min	OK	0.281454	0.283001	0.283001	0.00790976	0.0121699	0.9748	0.999675	no	OK	0.344874	0.349178	0.349178	0.0178915	0.0233611	0.9663	0.999987	no	ENST00000444870.2	protein_coding	KNOWN	protein_coding	=
TCONS_00000288	XLOC_000092	RP1-286D6.5	1:3696783-3713069	0_min	30_min	OK	6.76618	5.22059	6.76618	-0.37413	-0.191913	0.76895	0.999675	no	OK	6.76618	5.22059	6.76618	-0.37413	-0.191913	0.76895	0.999987	no	ENST00000607459.1	antisense	NOVEL	antisense	=
TCONS_00000294	XLOC_000093	DFFB	1:3773844-3801993	0_min	30_min	OK	0.312047	0.0723626	0.312047	-2.10845	-0.761898	0.32	0.999675	no	OK	9.65298	9.84077	9.84077	0.0277967	0.0607882	0.9113	0.999987	no	ENST00000378206.1	protein_coding	KNOWN	nonsense_mediated_decay	=
TCONS_00000293	XLOC_000093	DFFB	1:3773844-3801993	0_min	30_min	OK	1.39339	1.04442	1.39339	-0.415898	-0.414129	0.47455	0.999675	no	OK	9.65298	9.84077	9.84077	0.0277967	0.0607882	0.9113	0.999987	no	ENST00000468793.1	protein_coding	KNOWN	nonsense_mediated_decay	=
TCONS_00000299	XLOC_000093	DFFB	1:3773844-3801993	0_min	30_min	OK	0.16022	0.773478	0.773478	2.2713	0.543887	0.4942	0.999675	no	OK	9.65298	9.84077	9.84077	0.0277967	0.0607882	0.9113	0.999987	no	ENST00000461150.1	protein_coding	KNOWN	nonsense_mediated_decay	=
TCONS_00000289	XLOC_000093	DFFB	1:3773844-3801993	0_min	30_min	OK	1.25398	1.52877	1.52877	0.285856	0.354295	0.53695	0.999675	no	OK	9.65298	9.84077	9.84077	0.0277967	0.0607882	0.9113	0.999987	no	ENST00000339350.3	protein_coding	KNOWN	nonsense_mediated_decay	=
TCONS_00000291	XLOC_000093	DFFB	1:3773844-3801993	0_min	30_min	OK	1.33047	1.48279	1.48279	0.156372	0.174277	0.76	0.999675	no	OK	9.65298	9.84077	9.84077	0.0277967	0.0607882	0.9113	0.999987	no	ENST00000378209.3	protein_coding	KNOWN	protein_coding	=
TCONS_00000295	XLOC_000093	DFFB	1:3773844-3801993	0_min	30_min	OK	2.66051	2.52721	2.66051	-0.0741564	-0.0936463	0.8694	0.999675	no	OK	9.65298	9.84077	9.84077	0.0277967	0.0607882	0.9113	0.999987	no	ENST00000475969.1	protein_coding	KNOWN	nonsense_mediated_decay	=
TCONS_00000290	XLOC_000093	DFFB	1:3773844-3801993	0_min	30_min	OK	0.626139	0.570998	0.626139	-0.132998	-0.0950178	0.87305	0.999675	no	OK	9.65298	9.84077	9.84077	0.0277967	0.0607882	0.9113	0.999987	no	ENST00000491998.1	protein_coding	KNOWN	nonsense_mediated_decay	=
TCONS_00000298	XLOC_000093	DFFB	1:3773844-3801993	0_min	30_min	OK	1.91622	1.84074	1.91622	-0.0579747	-0.0323217	0.95435	0.999675	no	OK	9.65298	9.84077	9.84077	0.0277967	0.0607882	0.9113	0.999987	no	ENST00000481945.1	protein_coding	KNOWN	retained_intron	=
TCONS_00000296	XLOC_000094	DFFB	1:3773844-3801993	0_min	30_min	OK	2.58084	2.55268	2.58084	-0.0158295	-0.0198564	0.97295	0.999675	no	OK	2.58084	2.55268	2.58084	-0.0158295	-0.0198564	0.97295	0.999987	no	ENST00000491998.1	protein_coding	KNOWN	nonsense_mediated_decay	i
TCONS_00000297	XLOC_000095	DFFB	1:3773844-3801993	0_min	30_min	OK	3.07638	2.86536	3.07638	-0.102514	-0.0934942	0.86965	0.999675	no	OK	3.07638	2.86536	3.07638	-0.102514	-0.0934942	0.86965	0.999987	no	ENST00000491998.1	protein_coding	KNOWN	nonsense_mediated_decay	i
TCONS_00000303	XLOC_000096	RP13-15E13.1	1:3816935-3834113	0_min	30_min	OK	0.33293	0.237967	0.33293	-0.48446	-0.787867	0.17735	0.999675	no	OK	1.00295	0.844729	1.00295	-0.247682	-0.436978	0.4506	0.999987	no	ENST00000439488.1	lincRNA	KNOWN	lincRNA	j
TCONS_00000301	XLOC_000096	RP13-15E13.1	1:3816935-3834113	0_min	30_min	OK	0.513864	0.391002	0.513864	-0.394212	-0.365906	0.53	0.999675	no	OK	1.00295	0.844729	1.00295	-0.247682	-0.436978	0.4506	0.999987	no	ENST00000442673.1	lincRNA	KNOWN	lincRNA	=
TCONS_00000315	XLOC_000102	KCNAB2	1:5922870-6161253	0_min	30_min	OK	0.365831	0.00700125	0.365831	-5.70742	-0.580027	0.3599	0.999675	no	OK	8.14652	8.0015	8.14652	-0.0259143	-0.0501082	0.92655	0.999987	no	ENST00000341524.1	protein_coding	KNOWN	protein_coding	=
TCONS_00000317	XLOC_000102	KCNAB2	1:5922870-6161253	0_min	30_min	OK	0.799753	0.923467	0.923467	0.207506	0.142287	0.8042	0.999675	no	OK	8.14652	8.0015	8.14652	-0.0259143	-0.0501082	0.92655	0.999987	no	ENST00000352527.1	protein_coding	KNOWN	protein_coding	=
TCONS_00000316	XLOC_000102	KCNAB2	1:5922870-6161253	0_min	30_min	OK	1.42963	1.3547	1.42963	-0.0776619	-0.0820055	0.88715	0.999675	no	OK	8.14652	8.0015	8.14652	-0.0259143	-0.0501082	0.92655	0.999987	no	ENST00000602612.1	protein_coding	KNOWN	protein_coding	=
TCONS_00000314	XLOC_000102	KCNAB2	1:5922870-6161253	0_min	30_min	OK	0.290666	0.320205	0.320205	0.139635	0.029035	0.93265	0.999675	no	OK	8.14652	8.0015	8.14652	-0.0259143	-0.0501082	0.92655	0.999987	no	ENST00000164247.1	protein_coding	KNOWN	protein_coding	j
TCONS_00000313	XLOC_000102	KCNAB2	1:5922870-6161253	0_min	30_min	OK	4.99019	4.99435	4.99435	0.00120035	0.00203968	0.998	0.999675	no	OK	8.14652	8.0015	8.14652	-0.0259143	-0.0501082	0.92655	0.999987	no	ENST00000378092.1	protein_coding	KNOWN	protein_coding	=
TCONS_00000323	XLOC_000103	RNF207	1:6241328-6296032	0_min	30_min	OK	3.65483	4.19057	4.19057	0.197342	0.243683	0.67265	0.999675	no	OK	19.371	20.0161	20.0161	0.0472639	0.0941666	0.87015	0.999987	no	ENST00000377939.4	protein_coding	KNOWN	protein_coding	=
TCONS_00000327	XLOC_000103	RNF207	1:6241328-6296032	0_min	30_min	OK	4.29365	4.62143	4.62143	0.106133	0.113288	0.84225	0.999675	no	OK	19.371	20.0161	20.0161	0.0472639	0.0941666	0.87015	0.999987	no	ENST00000377939.4	protein_coding	KNOWN	protein_coding	j
TCONS_00000325	XLOC_000103	RNF207	1:6241328-6296032	0_min	30_min	OK	3.15542	3.01381	3.15542	-0.0662458	-0.03683	0.95195	0.999675	no	OK	19.371	20.0161	20.0161	0.0472639	0.0941666	0.87015	0.999987	no	ENST00000485539.1	protein_coding	KNOWN	retained_intron	=
TCONS_00000322	XLOC_000103	RNF207	1:6241328-6296032	0_min	30_min	OK	3.78262	3.73812	3.78262	-0.0170709	-0.0137082	0.9798	0.999675	no	OK	19.371	20.0161	20.0161	0.0472639	0.0941666	0.87015	0.999987	no	ENST00000466994.1	protein_coding	KNOWN	retained_intron	=
TCONS_00000326	XLOC_000103	RNF207	1:6241328-6296032	0_min	30_min	OK	4.48445	4.45217	4.48445	-0.0104244	-0.0129517	0.9816	0.999675	no	OK	19.371	20.0161	20.0161	0.0472639	0.0941666	0.87015	0.999987	no	ENST00000496676.1	protein_coding	KNOWN	retained_intron	=
TCONS_00000330	XLOC_000106	RP1-202O8.3	1:6453614-6454451	0_min	30_min	OK	0.293987	0.212187	0.293987	-0.470415	-0.530698	0.34735	0.999675	no	OK	0.293987	0.212187	0.293987	-0.470415	-0.530698	0.34735	0.999987	no	ENST00000607670.1	antisense	NOVEL	antisense	=
TCONS_00000332	XLOC_000107	ESPN	1:6484847-6580121	0_min	30_min	OK	0.646581	0.269242	0.646581	-1.26393	-0.190963	0.51875	0.999675	no	OK	1.81047	1.36365	1.81047	-0.408897	-0.192183	0.67925	0.999987	no	ENST00000418286.1	protein_coding	KNOWN	protein_coding	=
TCONS_00000334	XLOC_000107	ESPN	1:6484847-6580121	0_min	30_min	OK	0.552581	0.336433	0.552581	-0.715866	-0.227678	0.7801	0.999675	no	OK	1.81047	1.36365	1.81047	-0.408897	-0.192183	0.67925	0.999987	no	ENST00000377828.1	protein_coding	KNOWN	protein_coding	j
TCONS_00000331	XLOC_000107	ESPN	1:6484847-6580121	0_min	30_min	OK	0.501368	0.638328	0.638328	0.348428	0.163421	0.82655	0.999675	no	OK	1.81047	1.36365	1.81047	-0.408897	-0.192183	0.67925	0.999987	no	ENST00000377828.1	protein_coding	KNOWN	protein_coding	j
TCONS_00000333	XLOC_000108	ESPN	1:6484847-6580121	0_min	30_min	OK	0.358304	0.318501	0.358304	-0.169888	-0.0408761	0.9218	0.999675	no	OK	0.358304	0.318501	0.358304	-0.169888	-0.0408761	0.9218	0.999987	no	ENST00000377828.1	protein_coding	KNOWN	protein_coding	i
TCONS_00000345	XLOC_000110	ZBTB48	1:6640060-6649340	0_min	30_min	OK	0.602567	1.11069	1.11069	0.882267	0.459134	0.4948	0.999675	no	OK	21.8798	21.9795	21.9795	0.00656296	0.0166517	0.9749	0.999987	no	ENST00000488936.1	protein_coding	KNOWN	protein_coding	=
TCONS_00000342	XLOC_000110	ZBTB48	1:6640060-6649340	0_min	30_min	OK	4.17885	3.81656	4.17885	-0.130832	-0.313769	0.58685	0.999675	no	OK	21.8798	21.9795	21.9795	0.00656296	0.0166517	0.9749	0.999987	no	ENST00000377674.4	protein_coding	KNOWN	protein_coding	j
TCONS_00000341	XLOC_000110	ZBTB48	1:6640060-6649340	0_min	30_min	OK	2.58469	2.17246	2.58469	-0.250663	-0.145332	0.81025	0.999675	no	OK	21.8798	21.9795	21.9795	0.00656296	0.0166517	0.9749	0.999987	no	ENST00000377674.4	protein_coding	KNOWN	protein_coding	j
TCONS_00000347	XLOC_000110	ZBTB48	1:6640060-6649340	0_min	30_min	OK	0.245727	0.182098	0.245727	-0.43234	-0.143109	0.8471	0.999675	no	OK	21.8798	21.9795	21.9795	0.00656296	0.0166517	0.9749	0.999987	no	ENST00000498342.1	protein_coding	KNOWN	retained_intron	=
TCONS_00000348	XLOC_000110	ZBTB48	1:6640060-6649340	0_min	30_min	OK	9.6512	10.0566	10.0566	0.0593697	0.0776854	0.8937	0.999675	no	OK	21.8798	21.9795	21.9795	0.00656296	0.0166517	0.9749	0.999987	no	ENST00000466813.1	protein_coding	KNOWN	nonsense_mediated_decay	=
TCONS_00000344	XLOC_000110	ZBTB48	1:6640060-6649340	0_min	30_min	OK	2.65265	2.67982	2.67982	0.0146996	0.0116034	0.9835	0.999675	no	OK	21.8798	21.9795	21.9795	0.00656296	0.0166517	0.9749	0.999987	no	ENST00000377674.4	protein_coding	KNOWN	protein_coding	=
TCONS_00000343	XLOC_000110	ZBTB48	1:6640060-6649340	0_min	30_min	OK	1.96407	1.96124	1.96407	-0.00208417	-0.00354936	0.99575	0.999675	no	OK	21.8798	21.9795	21.9795	0.00656296	0.0166517	0.9749	0.999987	no	ENST00000377674.4	protein_coding	KNOWN	protein_coding	j
TCONS_00000352	XLOC_000112	PHF13	1:6650090-6684093	0_min	30_min	OK	0.962302	1.62751	1.62751	0.758101	0.408686	0.56195	0.999675	no	OK	11.5431	12.6241	12.6241	0.129153	0.243206	0.6778	0.999987	no	ENST00000377648.4	protein_coding	KNOWN	protein_coding	j
TCONS_00000350	XLOC_000112	PHF13	1:6650090-6684093	0_min	30_min	OK	0.526495	1.08637	1.08637	1.04502	0.376463	0.65395	0.999675	no	OK	11.5431	12.6241	12.6241	0.129153	0.243206	0.6778	0.999987	no	ENST00000495385.1	protein_coding	KNOWN	processed_transcript	=
TCONS_00000351	XLOC_000112	PHF13	1:6650090-6684093	0_min	30_min	OK	4.66015	4.11577	4.66015	-0.179213	-0.219595	0.6989	0.999675	no	OK	11.5431	12.6241	12.6241	0.129153	0.243206	0.6778	0.999987	no	ENST00000377648.4	protein_coding	KNOWN	protein_coding	j
TCONS_00000349	XLOC_000112	PHF13	1:6650090-6684093	0_min	30_min	OK	5.39411	5.79443	5.79443	0.103283	0.128623	0.82045	0.999675	no	OK	11.5431	12.6241	12.6241	0.129153	0.243206	0.6778	0.999987	no	ENST00000377648.4	protein_coding	KNOWN	protein_coding	=
TCONS_00000354	XLOC_000113	THAP3	1:6684925-6761984	0_min	30_min	OK	0.592345	0.452929	0.592345	-0.387152	-0.0880054	0.8291	0.999675	no	OK	11.9255	11.3359	11.9255	-0.0731514	-0.0922365	0.8779	0.999987	no	ENST00000484676.1	protein_coding	KNOWN	processed_transcript	=
TCONS_00000359	XLOC_000113	THAP3	1:6684925-6761984	0_min	30_min	OK	3.06657	2.73025	3.06657	-0.16759	-0.115154	0.84305	0.999675	no	OK	11.9255	11.3359	11.9255	-0.0731514	-0.0922365	0.8779	0.999987	no	ENST00000472925.1	protein_coding	KNOWN	protein_coding	=
TCONS_00000356	XLOC_000113	THAP3	1:6684925-6761984	0_min	30_min	OK	0.251658	0.221536	0.251658	-0.183928	-0.0456795	0.9268	0.999675	no	OK	11.9255	11.3359	11.9255	-0.0731514	-0.0922365	0.8779	0.999987	no	ENST00000377627.3	protein_coding	KNOWN	protein_coding	=
TCONS_00000358	XLOC_000113	THAP3	1:6684925-6761984	0_min	30_min	OK	0.498985	0.466431	0.498985	-0.0973351	-0.0268046	0.96255	0.999675	no	OK	11.9255	11.3359	11.9255	-0.0731514	-0.0922365	0.8779	0.999987	no	ENST00000487819.1	protein_coding	KNOWN	nonsense_mediated_decay	=
TCONS_00000355	XLOC_000113	THAP3	1:6684925-6761984	0_min	30_min	OK	2.66087	2.74977	2.74977	0.0474112	0.0253196	0.9642	0.999675	no	OK	11.9255	11.3359	11.9255	-0.0731514	-0.0922365	0.8779	0.999987	no	ENST00000307896.6	protein_coding	KNOWN	protein_coding	=
TCONS_00000353	XLOC_000113	THAP3	1:6684925-6761984	0_min	30_min	OK	3.38098	3.30334	3.38098	-0.0335156	-0.0226244	0.96975	0.999675	no	OK	11.9255	11.3359	11.9255	-0.0731514	-0.0922365	0.8779	0.999987	no	ENST00000054650.4	protein_coding	KNOWN	protein_coding	=
TCONS_00000357	XLOC_000113	THAP3	1:6684925-6761984	0_min	30_min	OK	1.47408	1.41162	1.47408	-0.0624569	-0.0222821	0.9737	0.999675	no	OK	11.9255	11.3359	11.9255	-0.0731514	-0.0922365	0.8779	0.999987	no	ENST00000484669.2	protein_coding	KNOWN	processed_transcript	=
TCONS_00000365	XLOC_000115	CAMTA1	1:6845383-7829766	0_min	30_min	OK	4.73557	5.08168	5.08168	0.101767	0.181803	0.751	0.999675	no	OK	10.6218	10.6534	10.6534	0.00428706	0.00921827	0.98555	0.999987	no	ENST00000461311.1	protein_coding	KNOWN	nonsense_mediated_decay	=
TCONS_00000363	XLOC_000115	CAMTA1	1:6845383-7829766	0_min	30_min	OK	5.23063	4.86641	5.23063	-0.104127	-0.13101	0.82335	0.999675	no	OK	10.6218	10.6534	10.6534	0.00428706	0.00921827	0.98555	0.999987	no	ENST00000490738.1	protein_coding	KNOWN	processed_transcript	=
TCONS_00000373	XLOC_000116	CAMTA1	1:6845383-7829766	0_min	30_min	OK	1.00726	1.00193	1.00726	-0.00765749	-0.0041114	0.9894	0.999675	no	OK	1.00726	1.00193	1.00726	-0.00765749	-0.0041114	0.9894	0.999987	no	ENST00000303635.7	protein_coding	KNOWN	protein_coding	i
TCONS_00000374	XLOC_000117	CAMTA1	1:6845383-7829766	0_min	30_min	OK	0.251877	0.283024	0.283024	0.168205	0.0875728	0.8824	0.999675	no	OK	0.251877	0.283024	0.283024	0.168205	0.0875728	0.8824	0.999987	no	ENST00000303635.7	protein_coding	KNOWN	protein_coding	i
TCONS_00000379	XLOC_000118	VAMP3	1:7831328-7841495	0_min	30_min	OK	2.45519	2.14666	2.45519	-0.193744	-0.208726	0.71795	0.999675	no	OK	27.6979	28.4549	28.4549	0.0389037	0.143738	0.79945	0.999987	no	ENST00000470357.1	protein_coding	KNOWN	protein_coding	=
TCONS_00000378	XLOC_000118	VAMP3	1:7831328-7841495	0_min	30_min	OK	6.36875	7.14959	7.14959	0.16685	0.185992	0.75015	0.999675	no	OK	27.6979	28.4549	28.4549	0.0389037	0.143738	0.79945	0.999987	no	ENST00000054666.6	protein_coding	KNOWN	protein_coding	j
TCONS_00000377	XLOC_000118	VAMP3	1:7831328-7841495	0_min	30_min	OK	18.8739	19.1587	19.1587	0.0216039	0.0559062	0.9266	0.999675	no	OK	27.6979	28.4549	28.4549	0.0389037	0.143738	0.79945	0.999987	no	ENST00000054666.6	protein_coding	KNOWN	protein_coding	=
TCONS_00000393	XLOC_000120	PARK7	1:8014350-8045565	0_min	30_min	OK	0.329353	0.112157	0.329353	-1.55412	-0.303355	0.6186	0.999675	no	OK	76.6077	77.5518	77.5518	0.0176699	0.068084	0.90475	0.999987	no	ENST00000377491.1	protein_coding	KNOWN	protein_coding	=
TCONS_00000392	XLOC_000120	PARK7	1:8014350-8045565	0_min	30_min	OK	0.27214	0.176919	0.27214	-0.621257	-0.121868	0.75585	0.999675	no	OK	76.6077	77.5518	77.5518	0.0176699	0.068084	0.90475	0.999987	no	ENST00000377493.5	protein_coding	KNOWN	protein_coding	=
TCONS_00000391	XLOC_000120	PARK7	1:8014350-8045565	0_min	30_min	OK	75.8998	77.0504	77.0504	0.0217048	0.0832965	0.88455	0.999675	no	OK	76.6077	77.5518	77.5518	0.0176699	0.068084	0.90475	0.999987	no	ENST00000493678.1	protein_coding	KNOWN	protein_coding	=
TCONS_00000395	XLOC_000121	-	1:8059648-8060766	0_min	30_min	OK	0.475723	0.46796	0.475723	-0.0237364	-0.0381523	0.94885	0.999675	no	OK	0.475723	0.46796	0.475723	-0.0237364	-0.0381523	0.94885	0.999987	no	-	-	-	-	u
TCONS_00000396	XLOC_000122	ERRFI1	1:8064463-8086368	0_min	30_min	OK	3.21229	3.58318	3.58318	0.157639	0.0597265	0.89165	0.999675	no	OK	3.21229	3.58318	3.58318	0.157639	0.0597265	0.89165	0.999987	no	ENST00000474874.1	protein_coding	KNOWN	protein_coding	i
TCONS_00000402	XLOC_000127	SLC45A1	1:8377885-8404227	0_min	30_min	OK	0.75424	0.678146	0.75424	-0.153429	-0.180269	0.7611	0.999675	no	OK	0.961811	0.931711	0.961811	-0.0458718	-0.0468069	0.9288	0.999987	no	ENST00000471889.1	protein_coding	KNOWN	protein_coding	=
TCONS_00000403	XLOC_000127	SLC45A1	1:8377885-8404227	0_min	30_min	OK	0.207571	0.253565	0.253565	0.288749	0.0922948	0.85895	0.999675	no	OK	0.961811	0.931711	0.961811	-0.0458718	-0.0468069	0.9288	0.999987	no	ENST00000481265.1	protein_coding	KNOWN	processed_transcript	=
TCONS_00000418	XLOC_000132	RP3-510D11.1	1:9208117-9429591	0_min	30_min	OK	0.206367	0.271685	0.271685	0.396719	0.0608454	0.79225	0.999675	no	OK	1.6681	1.72104	1.72104	0.04507	0.0334259	0.94025	0.999987	no	ENST00000437157.2	lincRNA	NOVEL	lincRNA	i
TCONS_00000416	XLOC_000132	RP3-510D11.2	1:9208117-9429591	0_min	30_min	OK	0.650419	0.623526	0.650419	-0.0609185	-0.0469153	0.9348	0.999675	no	OK	1.6681	1.72104	1.72104	0.04507	0.0334259	0.94025	0.999987	no	ENST00000412639.2	lincRNA	NOVEL	lincRNA	j
TCONS_00000415	XLOC_000132	RP3-510D11.2	1:9208117-9429591	0_min	30_min	OK	0.805312	0.816585	0.816585	0.020056	0.0111951	0.9848	0.999675	no	OK	1.6681	1.72104	1.72104	0.04507	0.0334259	0.94025	0.999987	no	ENST00000412639.2	lincRNA	NOVEL	lincRNA	=
TCONS_00000417	XLOC_000133	RP3-510D11.1	1:9208117-9429591	0_min	30_min	OK	0.852492	0.708503	0.852492	-0.266912	-0.0925103	0.8985	0.999675	no	OK	0.852492	0.708503	0.852492	-0.266912	-0.0925103	0.8985	0.999987	no	ENST00000437157.2	lincRNA	NOVEL	lincRNA	x
TCONS_00000420	XLOC_000134	H6PD	1:9208117-9429591	0_min	30_min	OK	2.46517	1.64491	2.46517	-0.583682	-0.604595	0.2716	0.999675	no	OK	10.4768	10.2549	10.4768	-0.0308906	-0.0798922	0.885	0.999987	no	ENST00000377403.2	protein_coding	KNOWN	protein_coding	=
TCONS_00000424	XLOC_000134	H6PD	1:9208117-9429591	0_min	30_min	OK	7.45467	8.10662	8.10662	0.120955	0.276713	0.6175	0.999675	no	OK	10.4768	10.2549	10.4768	-0.0308906	-0.0798922	0.885	0.999987	no	ENST00000377403.2	protein_coding	KNOWN	protein_coding	j
TCONS_00000421	XLOC_000134	H6PD	1:9208117-9429591	0_min	30_min	OK	0.421451	0.477653	0.477653	0.180598	0.105802	0.86515	0.999675	no	OK	10.4768	10.2549	10.4768	-0.0308906	-0.0798922	0.885	0.999987	no	ENST00000377403.2	protein_coding	KNOWN	protein_coding	j
TCONS_00000425	XLOC_000135	SPSB1	1:9208117-9429591	0_min	30_min	OK	3.27789	2.55149	3.27789	-0.361427	-0.262973	0.65055	0.999675	no	OK	11.7296	11.7602	11.7602	0.00374938	0.00466524	0.99335	0.999987	no	ENST00000328089.6	protein_coding	KNOWN	protein_coding	=
TCONS_00000427	XLOC_000135	SPSB1	1:9208117-9429591	0_min	30_min	OK	8.38746	9.20866	9.20866	0.134758	0.160414	0.77545	0.999675	no	OK	11.7296	11.7602	11.7602	0.00374938	0.00466524	0.99335	0.999987	no	ENST00000328089.6	protein_coding	KNOWN	protein_coding	j
TCONS_00000430	XLOC_000137	SLC25A33	1:9599540-9645237	0_min	30_min	OK	0.490545	0.340237	0.490545	-0.527844	-0.359797	0.5029	0.999675	no	OK	1.35834	1.36802	1.36802	0.0102443	0.0194217	0.9736	0.999987	no	ENST00000302692.6	protein_coding	KNOWN	protein_coding	j
TCONS_00000432	XLOC_000137	SLC25A33	1:9599540-9645237	0_min	30_min	OK	0.811155	0.914665	0.914665	0.173265	0.34569	0.54975	0.999675	no	OK	1.35834	1.36802	1.36802	0.0102443	0.0194217	0.9736	0.999987	no	ENST00000302692.6	protein_coding	KNOWN	protein_coding	=
TCONS_00000438	XLOC_000138	TMEM201	1:9648931-9674935	0_min	30_min	OK	0.631526	1.21112	1.21112	0.939434	0.806605	0.15315	0.999675	no	OK	6.6625	7.34922	7.34922	0.141528	0.415072	0.43545	0.999987	no	ENST00000508400.1	protein_coding	KNOWN	nonsense_mediated_decay	=
TCONS_00000433	XLOC_000138	TMEM201	1:9648931-9674935	0_min	30_min	OK	0.470782	0.370745	0.470782	-0.344632	-0.195998	0.74775	0.999675	no	OK	6.6625	7.34922	7.34922	0.141528	0.415072	0.43545	0.999987	no	ENST00000377376.4	protein_coding	KNOWN	protein_coding	=
TCONS_00000435	XLOC_000138	TMEM201	1:9648931-9674935	0_min	30_min	OK	2.30226	2.45207	2.45207	0.0909462	0.161611	0.7794	0.999675	no	OK	6.6625	7.34922	7.34922	0.141528	0.415072	0.43545	0.999987	no	ENST00000340381.6	protein_coding	KNOWN	protein_coding	=
TCONS_00000434	XLOC_000138	TMEM201	1:9648931-9674935	0_min	30_min	OK	3.10173	3.16148	3.16148	0.0275303	0.0600831	0.9178	0.999675	no	OK	6.6625	7.34922	7.34922	0.141528	0.415072	0.43545	0.999987	no	ENST00000340305.5	protein_coding	KNOWN	protein_coding	=
TCONS_00000436	XLOC_000139	TMEM201	1:9648931-9674935	0_min	30_min	OK	1.70365	1.55448	1.70365	-0.132199	-0.0839092	0.8824	0.999675	no	OK	1.70365	1.55448	1.70365	-0.132199	-0.0839092	0.8824	0.999987	no	ENST00000340381.6	protein_coding	KNOWN	protein_coding	i
TCONS_00000444	XLOC_000141	PIK3CD	1:9711789-9884584	0_min	30_min	OK	0.434916	0.29841	0.434916	-0.543441	-0.0884046	0.72335	0.999675	no	OK	4.98401	4.76586	4.98401	-0.0645687	-0.0649285	0.89085	0.999987	no	ENST00000543390.1	protein_coding	KNOWN	protein_coding	=
TCONS_00000441	XLOC_000141	PIK3CD	1:9711789-9884584	0_min	30_min	OK	4.16168	4.05148	4.16168	-0.0387167	-0.04191	0.9409	0.999675	no	OK	4.98401	4.76586	4.98401	-0.0645687	-0.0649285	0.89085	0.999987	no	ENST00000377346.4	protein_coding	KNOWN	protein_coding	=
TCONS_00000443	XLOC_000141	PIK3CD	1:9711789-9884584	0_min	30_min	OK	0.300484	0.315463	0.315463	0.0701798	0.0214058	0.97095	0.999675	no	OK	4.98401	4.76586	4.98401	-0.0645687	-0.0649285	0.89085	0.999987	no	ENST00000361110.2	protein_coding	KNOWN	protein_coding	=
TCONS_00000448	XLOC_000144	NMNAT1	1:9970558-10049915	0_min	30_min	OK	2.58827	2.93735	2.93735	0.182526	0.394126	0.49295	0.999675	no	OK	5.23184	5.72245	5.72245	0.129313	0.223202	0.6736	0.999987	no	ENST00000462686.1	protein_coding	KNOWN	nonsense_mediated_decay	j
TCONS_00000449	XLOC_000144	NMNAT1	1:9970558-10049915	0_min	30_min	OK	1.27743	1.20608	1.27743	-0.0829217	-0.118386	0.83595	0.999675	no	OK	5.23184	5.72245	5.72245	0.129313	0.223202	0.6736	0.999987	no	ENST00000462686.1	protein_coding	KNOWN	nonsense_mediated_decay	j
TCONS_00000447	XLOC_000144	NMNAT1	1:9970558-10049915	0_min	30_min	OK	1.25544	1.47745	1.47745	0.234916	0.12207	0.85555	0.999675	no	OK	5.23184	5.72245	5.72245	0.129313	0.223202	0.6736	0.999987	no	ENST00000403197.1	protein_coding	KNOWN	protein_coding	=
TCONS_00000461	XLOC_000146	UBE4B	1:10092889-10241561	0_min	30_min	OK	7.313	8.47281	8.47281	0.212378	0.465726	0.41275	0.999675	no	OK	19.7503	22.0202	22.0202	0.156955	0.564029	0.31415	0.999987	no	ENST00000343090.6	protein_coding	KNOWN	protein_coding	j
TCONS_00000464	XLOC_000146	UBE4B	1:10092889-10241561	0_min	30_min	OK	3.38651	4.38315	4.38315	0.372169	0.337523	0.56015	0.999675	no	OK	19.7503	22.0202	22.0202	0.156955	0.564029	0.31415	0.999987	no	ENST00000343090.6	protein_coding	KNOWN	protein_coding	j
TCONS_00000455	XLOC_000146	UBE4B	1:10092889-10241561	0_min	30_min	OK	8.07026	8.25824	8.25824	0.0332195	0.08894	0.8763	0.999675	no	OK	19.7503	22.0202	22.0202	0.156955	0.564029	0.31415	0.999987	no	ENST00000253251.8	protein_coding	KNOWN	protein_coding	=
TCONS_00000458	XLOC_000146	UBE4B	1:10092889-10241561	0_min	30_min	OK	0.46038	0.436747	0.46038	-0.0760254	-0.0378742	0.9543	0.999675	no	OK	19.7503	22.0202	22.0202	0.156955	0.564029	0.31415	0.999987	no	ENST00000343090.6	protein_coding	KNOWN	protein_coding	=
TCONS_00000468	XLOC_000148	KIF1B	1:10270862-10441739	0_min	30_min	OK	2.50724	2.1285	2.50724	-0.236263	-0.430153	0.4499	0.999675	no	OK	13.6022	14.0588	14.0588	0.0476335	0.165193	0.74365	0.999987	no	ENST00000377086.1	protein_coding	KNOWN	protein_coding	j
TCONS_00000473	XLOC_000148	KIF1B	1:10270862-10441739	0_min	30_min	OK	4.19104	4.57736	4.57736	0.127209	0.263317	0.65205	0.999675	no	OK	13.6022	14.0588	14.0588	0.0476335	0.165193	0.74365	0.999987	no	ENST00000377086.1	protein_coding	KNOWN	protein_coding	j
TCONS_00000465	XLOC_000148	KIF1B	1:10270862-10441739	0_min	30_min	OK	6.40417	6.66721	6.66721	0.0580725	0.155267	0.7881	0.999675	no	OK	13.6022	14.0588	14.0588	0.0476335	0.165193	0.74365	0.999987	no	ENST00000377093.4	protein_coding	KNOWN	protein_coding	=
TCONS_00000471	XLOC_000148	KIF1B	1:10270862-10441739	0_min	30_min	OK	0.20685	0.259469	0.259469	0.326972	0.0430919	0.8352	0.999675	no	OK	13.6022	14.0588	14.0588	0.0476335	0.165193	0.74365	0.999987	no	ENST00000495136.1	protein_coding	KNOWN	retained_intron	=
TCONS_00000470	XLOC_000148	KIF1B	1:10270862-10441739	0_min	30_min	OK	0.228779	0.264438	0.264438	0.208972	0.111314	0.8695	0.999675	no	OK	13.6022	14.0588	14.0588	0.0476335	0.165193	0.74365	0.999987	no	ENST00000377081.1	protein_coding	KNOWN	protein_coding	=
TCONS_00000476	XLOC_000149	-	1:10442670-10457571	0_min	30_min	OK	0.419983	0.497208	0.497208	0.243519	0.545781	0.34055	0.999675	no	OK	0.590789	0.66589	0.66589	0.172641	0.429416	0.45575	0.999987	no	-	-	-	-	u
TCONS_00000481	XLOC_000150	PGD	1:10458648-10480201	0_min	30_min	OK	138.392	158.639	158.639	0.196992	0.830467	0.14805	0.999675	no	OK	150.588	171.399	171.399	0.186756	0.772481	0.1536	0.999987	no	ENST00000270776.8	protein_coding	KNOWN	protein_coding	=
TCONS_00000479	XLOC_000150	PGD	1:10458648-10480201	0_min	30_min	OK	6.3605	7.84231	7.84231	0.302137	0.26669	0.64275	0.999675	no	OK	150.588	171.399	171.399	0.186756	0.772481	0.1536	0.999987	no	ENST00000541529.1	protein_coding	KNOWN	protein_coding	=
TCONS_00000484	XLOC_000150	PGD	1:10458648-10480201	0_min	30_min	OK	2.07405	1.47983	2.07405	-0.487022	-0.0951825	0.7659	0.999675	no	OK	150.588	171.399	171.399	0.186756	0.772481	0.1536	0.999987	no	ENST00000493288.1	protein_coding	KNOWN	retained_intron	=
TCONS_00000485	XLOC_000150	PGD	1:10458648-10480201	0_min	30_min	OK	0.543219	0.389768	0.543219	-0.478917	-0.0818239	0.80645	0.999675	no	OK	150.588	171.399	171.399	0.186756	0.772481	0.1536	0.999987	no	ENST00000498356.1	protein_coding	KNOWN	processed_transcript	=
TCONS_00000480	XLOC_000150	PGD	1:10458648-10480201	0_min	30_min	OK	1.0563	0.895239	1.0563	-0.238679	-0.0366543	0.88385	0.999675	no	OK	150.588	171.399	171.399	0.186756	0.772481	0.1536	0.999987	no	ENST00000477958.1	protein_coding	KNOWN	nonsense_mediated_decay	=
TCONS_00000478	XLOC_000150	PGD	1:10458648-10480201	0_min	30_min	OK	1.85126	1.8728	1.8728	0.0166874	0.00332698	0.98995	0.999675	no	OK	150.588	171.399	171.399	0.186756	0.772481	0.1536	0.999987	no	ENST00000487775.1	protein_coding	KNOWN	retained_intron	=
TCONS_00000488	XLOC_000151	APITD1	1:10489937-10515862	0_min	30_min	OK	1.31981	1.58369	1.58369	0.262966	0.2176	0.7089	0.999675	no	OK	5.0176	4.88879	5.0176	-0.0375211	-0.059526	0.9141	0.999987	no	ENST00000309048.3	protein_coding	KNOWN	protein_coding	=
TCONS_00000490	XLOC_000151	APITD1	1:10489937-10515862	0_min	30_min	OK	1.12949	0.944683	1.12949	-0.257772	-0.161618	0.7879	0.999675	no	OK	5.0176	4.88879	5.0176	-0.0375211	-0.059526	0.9141	0.999987	no	ENST00000462462.1	protein_coding	KNOWN	processed_transcript	=
TCONS_00000489	XLOC_000151	APITD1-CORT	1:10489937-10515862	0_min	30_min	OK	1.49566	1.41075	1.49566	-0.0843243	-0.10192	0.8572	0.999675	no	OK	5.0176	4.88879	5.0176	-0.0375211	-0.059526	0.9141	0.999987	no	ENST00000400900.2	protein_coding	KNOWN	protein_coding	j
TCONS_00000492	XLOC_000151	APITD1	1:10489937-10515862	0_min	30_min	OK	1.03861	0.924786	1.03861	-0.167467	-0.0922953	0.88255	0.999675	no	OK	5.0176	4.88879	5.0176	-0.0375211	-0.059526	0.9141	0.999987	no	ENST00000464507.1	protein_coding	KNOWN	retained_intron	=
TCONS_00000494	XLOC_000152	RP5-1113E3.3	1:10516578-10690815	0_min	30_min	OK	0.238174	0.16412	0.238174	-0.537261	-0.0556947	0.7775	0.999675	no	OK	0.238174	0.16412	0.238174	-0.537261	-0.0556947	0.7775	0.999987	no	ENST00000424487.1	antisense	NOVEL	antisense	=
TCONS_00000496	XLOC_000153	PEX14	1:10516578-10690815	0_min	30_min	OK	15.4165	16.6705	16.6705	0.112822	0.250834	0.6666	0.999675	no	OK	15.6378	16.8241	16.8241	0.105492	0.233697	0.68405	0.999987	no	ENST00000356607.4	protein_coding	KNOWN	protein_coding	=
TCONS_00000495	XLOC_000153	PEX14	1:10516578-10690815	0_min	30_min	OK	0.221203	0.15332	0.221203	-0.528827	-0.0758469	0.7477	0.999675	no	OK	15.6378	16.8241	16.8241	0.105492	0.233697	0.68405	0.999987	no	ENST00000472851.1	protein_coding	KNOWN	retained_intron	=
TCONS_00000498	XLOC_000154	PEX14	1:10691804-10693733	0_min	30_min	OK	0.238505	0.298011	0.298011	0.321346	0.520184	0.3639	0.999675	no	OK	0.238505	0.298011	0.298011	0.321346	0.520184	0.3639	0.999987	no	ENST00000356607.4	protein_coding	KNOWN	protein_coding	p
TCONS_00000500	XLOC_000156	RP4-734G22.3	1:10696660-10856707	0_min	30_min	OK	0.250588	0.277926	0.277926	0.149384	0.117915	0.8346	0.999675	no	OK	0.250588	0.277926	0.277926	0.149384	0.117915	0.8346	0.999987	no	ENST00000606802.1	antisense	NOVEL	antisense	=
TCONS_00000504	XLOC_000157	TARDBP	1:11072413-11108557	0_min	30_min	OK	9.01202	6.73656	9.01202	-0.419838	-0.876553	0.12865	0.999675	no	OK	53.5445	50.7633	53.5445	-0.0769511	-0.295998	0.59065	0.999987	no	ENST00000473869.1	protein_coding	KNOWN	nonsense_mediated_decay	j
TCONS_00000510	XLOC_000157	TARDBP	1:11072413-11108557	0_min	30_min	OK	6.1794	5.10442	6.1794	-0.27572	-0.384514	0.5027	0.999675	no	OK	53.5445	50.7633	53.5445	-0.0769511	-0.295998	0.59065	0.999987	no	ENST00000473869.1	protein_coding	KNOWN	nonsense_mediated_decay	j
TCONS_00000506	XLOC_000157	TARDBP	1:11072413-11108557	0_min	30_min	OK	1.2578	1.85494	1.85494	0.56047	0.365404	0.5152	0.999675	no	OK	53.5445	50.7633	53.5445	-0.0769511	-0.295998	0.59065	0.999987	no	ENST00000473869.1	protein_coding	KNOWN	nonsense_mediated_decay	j
TCONS_00000507	XLOC_000157	TARDBP	1:11072413-11108557	0_min	30_min	OK	3.85893	3.11822	3.85893	-0.307482	-0.288286	0.6237	0.999675	no	OK	53.5445	50.7633	53.5445	-0.0769511	-0.295998	0.59065	0.999987	no	ENST00000473869.1	protein_coding	KNOWN	nonsense_mediated_decay	j
TCONS_00000505	XLOC_000157	TARDBP	1:11072413-11108557	0_min	30_min	OK	1.84281	2.22111	2.22111	0.269375	0.253493	0.6599	0.999675	no	OK	53.5445	50.7633	53.5445	-0.0769511	-0.295998	0.59065	0.999987	no	ENST00000473869.1	protein_coding	KNOWN	nonsense_mediated_decay	j
TCONS_00000508	XLOC_000157	TARDBP	1:11072413-11108557	0_min	30_min	OK	0.850678	1.07742	1.07742	0.340891	0.204663	0.7474	0.999675	no	OK	53.5445	50.7633	53.5445	-0.0769511	-0.295998	0.59065	0.999987	no	ENST00000473869.1	protein_coding	KNOWN	nonsense_mediated_decay	j
TCONS_00000514	XLOC_000157	TARDBP	1:11072413-11108557	0_min	30_min	OK	0.297874	0.2203	0.297874	-0.435232	-0.173659	0.84125	0.999675	no	OK	53.5445	50.7633	53.5445	-0.0769511	-0.295998	0.59065	0.999987	no	ENST00000439080.2	protein_coding	KNOWN	protein_coding	=
TCONS_00000513	XLOC_000157	TARDBP	1:11072413-11108557	0_min	30_min	OK	1.81666	2.0938	2.0938	0.204836	0.0668648	0.92465	0.999675	no	OK	53.5445	50.7633	53.5445	-0.0769511	-0.295998	0.59065	0.999987	no	ENST00000472476.1	protein_coding	KNOWN	nonsense_mediated_decay	=
TCONS_00000501	XLOC_000157	TARDBP	1:11072413-11108557	0_min	30_min	OK	9.74394	9.95781	9.95781	0.0313239	0.0467656	0.9346	0.999675	no	OK	53.5445	50.7633	53.5445	-0.0769511	-0.295998	0.59065	0.999987	no	ENST00000473869.1	protein_coding	KNOWN	nonsense_mediated_decay	j
TCONS_00000511	XLOC_000157	TARDBP	1:11072413-11108557	0_min	30_min	OK	18.3199	18.1886	18.3199	-0.0103789	-0.0193054	0.9733	0.999675	no	OK	53.5445	50.7633	53.5445	-0.0769511	-0.295998	0.59065	0.999987	no	ENST00000473869.1	protein_coding	KNOWN	nonsense_mediated_decay	j
TCONS_00000516	XLOC_000158	-	1:11120356-11122112	0_min	30_min	OK	0.242976	0.202665	0.242976	-0.261713	-0.381167	0.5073	0.999675	no	OK	0.242976	0.202665	0.242976	-0.261713	-0.381167	0.5073	0.999987	no	-	-	-	-	u
TCONS_00000517	XLOC_000159	-	1:11122227-11122726	0_min	30_min	OK	0.202287	0.308293	0.308293	0.6079	0.542738	0.3592	0.999675	no	OK	0.202287	0.308293	0.308293	0.6079	0.542738	0.3592	0.999987	no	-	-	-	-	u
TCONS_00000519	XLOC_000161	RP4-635E18.7	1:11126674-11162157	0_min	30_min	OK	0.815454	0.855296	0.855296	0.0688199	0.0326414	0.9418	0.999675	no	OK	0.815454	0.855296	0.855296	0.0688199	0.0326414	0.9418	0.999987	no	ENST00000452378.1	antisense	NOVEL	antisense	=
TCONS_00000520	XLOC_000162	RP4-635E18.6	1:11126674-11162157	0_min	30_min	OK	0.457364	0.283278	0.457364	-0.691123	-0.0861252	0.65725	0.999675	no	OK	0.925838	0.955165	0.955165	0.0449894	0.00847621	0.97025	0.999987	no	ENST00000447600.1	antisense	NOVEL	antisense	=
TCONS_00000521	XLOC_000162	RP4-635E18.6	1:11126674-11162157	0_min	30_min	OK	0.468475	0.671887	0.671887	0.520247	0.0714755	0.7831	0.999675	no	OK	0.925838	0.955165	0.955165	0.0449894	0.00847621	0.97025	0.999987	no	ENST00000435388.1	antisense	NOVEL	antisense	=
TCONS_00000522	XLOC_000163	RP4-635E18.6	1:11126674-11162157	0_min	30_min	OK	0.27734	0.112683	0.27734	-1.29939	-0.124262	0.4427	0.999675	no	OK	0.27734	0.112683	0.27734	-1.29939	-0.124262	0.4427	0.999987	no	ENST00000447600.1	antisense	NOVEL	antisense	i
TCONS_00000523	XLOC_000164	RP4-635E18.6	1:11126674-11162157	0_min	30_min	OK	0.247087	0.186825	0.247087	-0.403329	-0.0464828	0.82415	0.999675	no	OK	0.247087	0.186825	0.247087	-0.403329	-0.0464828	0.82415	0.999987	no	ENST00000447600.1	antisense	NOVEL	antisense	i
TCONS_00000528	XLOC_000167	UBIAD1	1:11333262-11359659	0_min	30_min	OK	5.33354	5.86962	5.86962	0.138172	0.421833	0.46625	0.999675	no	OK	6.09526	6.50427	6.50427	0.0936986	0.276468	0.63275	0.999987	no	ENST00000376810.5	protein_coding	KNOWN	protein_coding	=
TCONS_00000529	XLOC_000167	UBIAD1	1:11333262-11359659	0_min	30_min	OK	0.540695	0.462541	0.540695	-0.225235	-0.106378	0.86295	0.999675	no	OK	6.09526	6.50427	6.50427	0.0936986	0.276468	0.63275	0.999987	no	ENST00000376804.2	protein_coding	KNOWN	protein_coding	=
TCONS_00000532	XLOC_000168	UBIAD1	1:11333262-11359659	0_min	30_min	OK	0.259659	0.280221	0.280221	0.109946	0.0555156	0.92575	0.999675	no	OK	0.259659	0.280221	0.280221	0.109946	0.0555156	0.92575	0.999987	no	ENST00000486588.2	protein_coding	KNOWN	nonsense_mediated_decay	o
TCONS_00000540	XLOC_000171	FBXO44	1:11708423-11723384	0_min	30_min	OK	6.57797	5.77862	6.57797	-0.186919	-0.270173	0.6425	0.999675	no	OK	41.1797	40.4449	41.1797	-0.0259768	-0.0852271	0.884	0.999987	no	ENST00000376770.1	protein_coding	KNOWN	protein_coding	=
TCONS_00000539	XLOC_000171	FBXO44	1:11708423-11723384	0_min	30_min	OK	0.212083	0.411474	0.411474	0.956173	0.23913	0.73035	0.999675	no	OK	41.1797	40.4449	41.1797	-0.0259768	-0.0852271	0.884	0.999987	no	ENST00000376770.1	protein_coding	KNOWN	protein_coding	j
TCONS_00000543	XLOC_000171	FBXO44	1:11708423-11723384	0_min	30_min	OK	10.945	10.5858	10.945	-0.0481295	-0.0819874	0.88815	0.999675	no	OK	41.1797	40.4449	41.1797	-0.0259768	-0.0852271	0.884	0.999987	no	ENST00000376762.4	protein_coding	KNOWN	protein_coding	=
TCONS_00000542	XLOC_000171	FBXO44	1:11708423-11723384	0_min	30_min	OK	12.2671	12.5367	12.5367	0.0313643	0.0637578	0.9101	0.999675	no	OK	41.1797	40.4449	41.1797	-0.0259768	-0.0852271	0.884	0.999987	no	ENST00000251547.5	protein_coding	KNOWN	protein_coding	=
TCONS_00000544	XLOC_000171	FBXO44	1:11708423-11723384	0_min	30_min	OK	0.259955	0.282513	0.282513	0.120055	0.0260198	0.93135	0.999675	no	OK	41.1797	40.4449	41.1797	-0.0259768	-0.0852271	0.884	0.999987	no	ENST00000376770.1	protein_coding	KNOWN	protein_coding	j
TCONS_00000538	XLOC_000171	FBXO44	1:11708423-11723384	0_min	30_min	OK	2.82782	2.7973	2.82782	-0.0156568	-0.0141536	0.9823	0.999675	no	OK	41.1797	40.4449	41.1797	-0.0259768	-0.0852271	0.884	0.999987	no	ENST00000251546.4	protein_coding	KNOWN	protein_coding	=
TCONS_00000541	XLOC_000171	FBXO44	1:11708423-11723384	0_min	30_min	OK	8.08981	8.05241	8.08981	-0.00668565	-0.00695919	0.99155	0.999675	no	OK	41.1797	40.4449	41.1797	-0.0259768	-0.0852271	0.884	0.999987	no	ENST00000376770.1	protein_coding	KNOWN	protein_coding	j
TCONS_00000545	XLOC_000172	FBXO6	1:11724180-11734411	0_min	30_min	OK	4.43416	4.64339	4.64339	0.0665185	0.162419	0.78075	0.999675	no	OK	4.47346	4.73701	4.73701	0.0825855	0.201672	0.72705	0.999987	no	ENST00000376753.4	protein_coding	KNOWN	protein_coding	=
TCONS_00000549	XLOC_000174	AGTRAP	1:11796140-11814895	0_min	30_min	OK	0.0104882	0.277386	0.277386	4.72505	0.792958	0.2164	0.999675	no	OK	16.9365	16.4783	16.9365	-0.0395656	-0.123492	0.8273	0.999987	no	ENST00000376627.2	protein_coding	KNOWN	protein_coding	j
TCONS_00000560	XLOC_000174	AGTRAP	1:11796140-11814895	0_min	30_min	OK	2.8909	3.82643	3.82643	0.404477	0.605296	0.288	0.999675	no	OK	16.9365	16.4783	16.9365	-0.0395656	-0.123492	0.8273	0.999987	no	ENST00000314340.5	protein_coding	KNOWN	protein_coding	=
TCONS_00000558	XLOC_000174	AGTRAP	1:11796140-11814895	0_min	30_min	OK	1.8025	1.26435	1.8025	-0.511607	-0.566718	0.3366	0.999675	no	OK	16.9365	16.4783	16.9365	-0.0395656	-0.123492	0.8273	0.999987	no	ENST00000376629.4	protein_coding	KNOWN	protein_coding	=
TCONS_00000554	XLOC_000174	AGTRAP	1:11796140-11814895	0_min	30_min	OK	2.2311	1.58742	2.2311	-0.491071	-0.521443	0.3925	0.999675	no	OK	16.9365	16.4783	16.9365	-0.0395656	-0.123492	0.8273	0.999987	no	ENST00000376627.2	protein_coding	KNOWN	protein_coding	j
TCONS_00000550	XLOC_000174	AGTRAP	1:11796140-11814895	0_min	30_min	OK	7.34299	6.23278	7.34299	-0.236493	-0.436055	0.4475	0.999675	no	OK	16.9365	16.4783	16.9365	-0.0395656	-0.123492	0.8273	0.999987	no	ENST00000376627.2	protein_coding	KNOWN	protein_coding	j
TCONS_00000556	XLOC_000174	AGTRAP	1:11796140-11814895	0_min	30_min	OK	1.04598	1.45338	1.45338	0.474558	0.241913	0.6774	0.999675	no	OK	16.9365	16.4783	16.9365	-0.0395656	-0.123492	0.8273	0.999987	no	ENST00000376627.2	protein_coding	KNOWN	protein_coding	j
TCONS_00000552	XLOC_000174	AGTRAP	1:11796140-11814895	0_min	30_min	OK	1.38859	1.29425	1.38859	-0.101502	-0.0830564	0.8873	0.999675	no	OK	16.9365	16.4783	16.9365	-0.0395656	-0.123492	0.8273	0.999987	no	ENST00000376627.2	protein_coding	KNOWN	protein_coding	j
TCONS_00000572	XLOC_000176	CLCN6	1:11821843-11908402	0_min	30_min	OK	0.248934	0.0921112	0.248934	-1.43432	-0.315967	0.46645	0.999675	no	OK	14.9035	14.1171	14.9035	-0.0782146	-0.143565	0.7723	0.999987	no	ENST00000376496.3	protein_coding	KNOWN	protein_coding	=
TCONS_00000573	XLOC_000176	CLCN6	1:11821843-11908402	0_min	30_min	OK	0.261442	0.158617	0.261442	-0.72094	-0.102298	0.6748	0.999675	no	OK	14.9035	14.1171	14.9035	-0.0782146	-0.143565	0.7723	0.999987	no	ENST00000376491.3	protein_coding	KNOWN	processed_transcript	=
TCONS_00000575	XLOC_000176	CLCN6	1:11821843-11908402	0_min	30_min	OK	1.16118	0.721634	1.16118	-0.686252	-0.183333	0.71935	0.999675	no	OK	14.9035	14.1171	14.9035	-0.0782146	-0.143565	0.7723	0.999987	no	ENST00000494028.1	protein_coding	KNOWN	processed_transcript	=
TCONS_00000577	XLOC_000176	NPPA-AS1	1:11821843-11908402	0_min	30_min	OK	0.650561	0.816507	0.816507	0.32778	0.0878704	0.87445	0.999675	no	OK	14.9035	14.1171	14.9035	-0.0782146	-0.143565	0.7723	0.999987	no	ENST00000400892.2	antisense	KNOWN	antisense	=
TCONS_00000570	XLOC_000176	CLCN6	1:11821843-11908402	0_min	30_min	OK	0.344302	0.297466	0.344302	-0.210949	-0.0344227	0.89995	0.999675	no	OK	14.9035	14.1171	14.9035	-0.0782146	-0.143565	0.7723	0.999987	no	ENST00000376497.3	protein_coding	KNOWN	protein_coding	=
TCONS_00000569	XLOC_000176	CLCN6	1:11821843-11908402	0_min	30_min	OK	3.87	3.8068	3.87	-0.0237536	-0.0335135	0.9528	0.999675	no	OK	14.9035	14.1171	14.9035	-0.0782146	-0.143565	0.7723	0.999987	no	ENST00000346436.6	protein_coding	KNOWN	protein_coding	=
TCONS_00000568	XLOC_000176	CLCN6	1:11821843-11908402	0_min	30_min	OK	5.90696	5.8604	5.90696	-0.0114157	-0.0215093	0.9714	0.999675	no	OK	14.9035	14.1171	14.9035	-0.0782146	-0.143565	0.7723	0.999987	no	ENST00000312413.6	protein_coding	KNOWN	protein_coding	=
TCONS_00000576	XLOC_000176	NPPA-AS1	1:11821843-11908402	0_min	30_min	OK	2.19081	2.15743	2.19081	-0.0221523	-0.0109599	0.98635	0.999675	no	OK	14.9035	14.1171	14.9035	-0.0782146	-0.143565	0.7723	0.999987	no	ENST00000446542.1	antisense	KNOWN	antisense	=
TCONS_00000580	XLOC_000178	PLOD1	1:11994261-12035595	0_min	30_min	OK	0.381263	0.0917854	0.381263	-2.05445	-0.537688	0.43685	0.999675	no	OK	36.159	37.485	37.485	0.0519589	0.203674	0.72225	0.999987	no	ENST00000376369.3	protein_coding	KNOWN	protein_coding	=
TCONS_00000581	XLOC_000178	PLOD1	1:11994261-12035595	0_min	30_min	OK	34.4616	36.3251	36.3251	0.0759753	0.300557	0.60535	0.999675	no	OK	36.159	37.485	37.485	0.0519589	0.203674	0.72225	0.999987	no	ENST00000196061.4	protein_coding	KNOWN	protein_coding	=
TCONS_00000584	XLOC_000178	PLOD1	1:11994261-12035595	0_min	30_min	OK	0.622244	0.437803	0.622244	-0.507198	-0.123165	0.78595	0.999675	no	OK	36.159	37.485	37.485	0.0519589	0.203674	0.72225	0.999987	no	ENST00000465920.1	protein_coding	KNOWN	retained_intron	=
TCONS_00000586	XLOC_000178	PLOD1	1:11994261-12035595	0_min	30_min	OK	0.4873	0.477401	0.4873	-0.0296089	-0.012001	0.8597	0.999675	no	OK	36.159	37.485	37.485	0.0519589	0.203674	0.72225	0.999987	no	ENST00000481933.1	protein_coding	KNOWN	retained_intron	=
TCONS_00000587	XLOC_000179	PLOD1	1:12035883-12036685	0_min	30_min	OK	0.475027	0.650422	0.650422	0.453367	0.667508	0.23865	0.999675	no	OK	0.475027	0.650422	0.650422	0.453367	0.667508	0.23865	0.999987	no	ENST00000196061.4	protein_coding	KNOWN	protein_coding	p
TCONS_00000589	XLOC_000180	MFN2	1:12040237-12073572	0_min	30_min	OK	0.29385	0.111616	0.29385	-1.39654	-0.0864584	0.4573	0.999675	no	OK	58.1505	55.5519	58.1505	-0.0659545	-0.248176	0.62585	0.999987	no	ENST00000490079.1	protein_coding	KNOWN	processed_transcript	=
TCONS_00000588	XLOC_000180	MFN2	1:12040237-12073572	0_min	30_min	OK	1.92315	1.24678	1.92315	-0.625259	-0.413961	0.4648	0.999675	no	OK	58.1505	55.5519	58.1505	-0.0659545	-0.248176	0.62585	0.999987	no	ENST00000444836.1	protein_coding	KNOWN	protein_coding	=
TCONS_00000591	XLOC_000180	MFN2	1:12040237-12073572	0_min	30_min	OK	0.72702	0.359834	0.72702	-1.01466	-0.144679	0.5661	0.999675	no	OK	58.1505	55.5519	58.1505	-0.0659545	-0.248176	0.62585	0.999987	no	ENST00000497302.1	protein_coding	KNOWN	processed_transcript	=
TCONS_00000590	XLOC_000180	MFN2	1:12040237-12073572	0_min	30_min	OK	31.2253	29.0412	31.2253	-0.104613	-0.325407	0.57285	0.999675	no	OK	58.1505	55.5519	58.1505	-0.0659545	-0.248176	0.62585	0.999987	no	ENST00000235329.5	protein_coding	KNOWN	protein_coding	=
TCONS_00000593	XLOC_000180	MFN2	1:12040237-12073572	0_min	30_min	OK	22.7327	23.8637	23.8637	0.0700431	0.16729	0.76975	0.999675	no	OK	58.1505	55.5519	58.1505	-0.0659545	-0.248176	0.62585	0.999987	no	ENST00000235329.5	protein_coding	KNOWN	protein_coding	j
TCONS_00000592	XLOC_000180	MFN2	1:12040237-12073572	0_min	30_min	OK	1.24836	0.928755	1.24836	-0.426669	-0.0727919	0.79285	0.999675	no	OK	58.1505	55.5519	58.1505	-0.0659545	-0.248176	0.62585	0.999987	no	ENST00000412236.1	protein_coding	KNOWN	protein_coding	=
TCONS_00000596	XLOC_000181	MIIP	1:12079419-12092102	0_min	30_min	OK	4.24857	3.76066	4.24857	-0.17599	-0.281279	0.62985	0.999675	no	OK	12.1746	12.0697	12.1746	-0.0124824	-0.0382245	0.94485	0.999987	no	ENST00000235332.4	protein_coding	KNOWN	protein_coding	=
TCONS_00000594	XLOC_000181	MIIP	1:12079419-12092102	0_min	30_min	OK	6.88011	7.22699	7.22699	0.0709624	0.1829	0.75335	0.999675	no	OK	12.1746	12.0697	12.1746	-0.0124824	-0.0382245	0.94485	0.999987	no	ENST00000235332.4	protein_coding	KNOWN	protein_coding	j
TCONS_00000595	XLOC_000181	MIIP	1:12079419-12092102	0_min	30_min	OK	0.656791	0.566877	0.656791	-0.212398	-0.132497	0.81615	0.999675	no	OK	12.1746	12.0697	12.1746	-0.0124824	-0.0382245	0.94485	0.999987	no	ENST00000235332.4	protein_coding	KNOWN	protein_coding	j
TCONS_00000598	XLOC_000181	MIIP	1:12079419-12092102	0_min	30_min	OK	0.389075	0.430396	0.430396	0.145615	0.0524861	0.90835	0.999675	no	OK	12.1746	12.0697	12.1746	-0.0124824	-0.0382245	0.94485	0.999987	no	ENST00000492256.1	protein_coding	KNOWN	processed_transcript	=
TCONS_00000615	XLOC_000184	VPS13D	1:12290078-12572099	0_min	30_min	OK	0.000188134	0.393309	0.393309	11.0297	0.15136	0.39225	0.999675	no	OK	15.74	16.7677	16.7677	0.0912553	0.293568	0.56805	0.999987	no	ENST00000543766.1	protein_coding	KNOWN	protein_coding	=
TCONS_00000606	XLOC_000184	VPS13D	1:12290078-12572099	0_min	30_min	OK	0.774904	0.549183	0.774904	-0.49673	-0.485373	0.4006	0.999675	no	OK	15.74	16.7677	16.7677	0.0912553	0.293568	0.56805	0.999987	no	ENST00000356315.4	protein_coding	KNOWN	protein_coding	=
TCONS_00000612	XLOC_000184	VPS13D	1:12290078-12572099	0_min	30_min	OK	2.65237	3.02032	3.02032	0.187417	0.275864	0.6293	0.999675	no	OK	15.74	16.7677	16.7677	0.0912553	0.293568	0.56805	0.999987	no	ENST00000358136.3	protein_coding	KNOWN	protein_coding	j
TCONS_00000614	XLOC_000184	VPS13D	1:12290078-12572099	0_min	30_min	OK	7.40186	7.58074	7.58074	0.0344515	0.0725481	0.9012	0.999675	no	OK	15.74	16.7677	16.7677	0.0912553	0.293568	0.56805	0.999987	no	ENST00000358136.3	protein_coding	KNOWN	protein_coding	j
TCONS_00000605	XLOC_000184	VPS13D	1:12290078-12572099	0_min	30_min	OK	2.17485	2.21757	2.21757	0.0280629	0.0551476	0.92375	0.999675	no	OK	15.74	16.7677	16.7677	0.0912553	0.293568	0.56805	0.999987	no	ENST00000358136.3	protein_coding	KNOWN	protein_coding	j
TCONS_00000610	XLOC_000184	VPS13D	1:12290078-12572099	0_min	30_min	OK	2.54686	2.53348	2.54686	-0.00759876	-0.0139012	0.98185	0.999675	no	OK	15.74	16.7677	16.7677	0.0912553	0.293568	0.56805	0.999987	no	ENST00000011700.6	protein_coding	KNOWN	protein_coding	=
TCONS_00000647	XLOC_000208	PDPN	1:13909959-13944452	0_min	30_min	OK	14.074	15.1872	15.1872	0.109823	0.319044	0.57705	0.999675	no	OK	24.4026	25.2905	25.2905	0.0515609	0.193028	0.73665	0.999987	no	ENST00000376057.4	protein_coding	KNOWN	protein_coding	=
TCONS_00000646	XLOC_000208	PDPN	1:13909959-13944452	0_min	30_min	OK	0.944017	0.820764	0.944017	-0.201844	-0.128522	0.82165	0.999675	no	OK	24.4026	25.2905	25.2905	0.0515609	0.193028	0.73665	0.999987	no	ENST00000294489.6	protein_coding	KNOWN	protein_coding	=
TCONS_00000649	XLOC_000208	PDPN	1:13909959-13944452	0_min	30_min	OK	0.286901	0.322756	0.322756	0.169891	0.0397444	0.9064	0.999675	no	OK	24.4026	25.2905	25.2905	0.0515609	0.193028	0.73665	0.999987	no	ENST00000509009.1	protein_coding	KNOWN	protein_coding	=
TCONS_00000650	XLOC_000208	PDPN	1:13909959-13944452	0_min	30_min	OK	8.75358	8.74671	8.75358	-0.00113181	-0.00234936	0.99555	0.999675	no	OK	24.4026	25.2905	25.2905	0.0515609	0.193028	0.73665	0.999987	no	ENST00000376061.4	protein_coding	KNOWN	protein_coding	=
TCONS_00000661	XLOC_000209	PRDM2	1:14026692-14151574	0_min	30_min	OK	1.53799	1.171	1.53799	-0.393306	-0.446098	0.43765	0.999675	no	OK	19.3698	21.0042	21.0042	0.116864	0.39871	0.46235	0.999987	no	ENST00000235372.7	protein_coding	KNOWN	protein_coding	=
TCONS_00000667	XLOC_000209	PRDM2	1:14026692-14151574	0_min	30_min	OK	3.59393	4.43547	4.43547	0.303525	0.443365	0.44045	0.999675	no	OK	19.3698	21.0042	21.0042	0.116864	0.39871	0.46235	0.999987	no	ENST00000311066.5	protein_coding	KNOWN	protein_coding	e
TCONS_00000664	XLOC_000209	PRDM2	1:14026692-14151574	0_min	30_min	OK	8.12463	9.0789	9.0789	0.160215	0.376594	0.51485	0.999675	no	OK	19.3698	21.0042	21.0042	0.116864	0.39871	0.46235	0.999987	no	ENST00000235372.7	protein_coding	KNOWN	protein_coding	j
TCONS_00000665	XLOC_000209	PRDM2	1:14026692-14151574	0_min	30_min	OK	0.389357	0.291561	0.389357	-0.417298	-0.0761484	0.79975	0.999675	no	OK	19.3698	21.0042	21.0042	0.116864	0.39871	0.46235	0.999987	no	ENST00000487453.1	protein_coding	KNOWN	protein_coding	=
TCONS_00000659	XLOC_000209	PRDM2	1:14026692-14151574	0_min	30_min	OK	1.22992	1.35141	1.35141	0.135891	0.0869264	0.8859	0.999675	no	OK	19.3698	21.0042	21.0042	0.116864	0.39871	0.46235	0.999987	no	ENST00000376048.5	protein_coding	KNOWN	protein_coding	=
TCONS_00000657	XLOC_000209	PRDM2	1:14026692-14151574	0_min	30_min	OK	1.5893	1.74193	1.74193	0.132293	0.0810476	0.88775	0.999675	no	OK	19.3698	21.0042	21.0042	0.116864	0.39871	0.46235	0.999987	no	ENST00000235372.7	protein_coding	KNOWN	protein_coding	j
TCONS_00000663	XLOC_000209	PRDM2	1:14026692-14151574	0_min	30_min	OK	2.83036	2.84257	2.84257	0.0062134	0.0059908	0.99235	0.999675	no	OK	19.3698	21.0042	21.0042	0.116864	0.39871	0.46235	0.999987	no	ENST00000235372.7	protein_coding	KNOWN	protein_coding	j
TCONS_00000666	XLOC_000210	PRDM2	1:14026692-14151574	0_min	30_min	OK	3.36821	3.66808	3.66808	0.12304	0.0812863	0.8879	0.999675	no	OK	3.36821	3.66808	3.66808	0.12304	0.0812863	0.8879	0.999987	no	ENST00000235372.7	protein_coding	KNOWN	protein_coding	i
TCONS_00000671	XLOC_000212	KAZN	1:15250608-15394688	0_min	30_min	OK	0.862844	1.19201	1.19201	0.466224	0.653324	0.24475	0.999675	no	OK	1.83577	1.97306	1.97306	0.104055	0.256468	0.6578	0.999987	no	ENST00000400798.2	protein_coding	KNOWN	protein_coding	=
TCONS_00000672	XLOC_000212	KAZN	1:15250608-15394688	0_min	30_min	OK	0.433127	0.292981	0.433127	-0.563981	-0.465629	0.38765	0.999675	no	OK	1.83577	1.97306	1.97306	0.104055	0.256468	0.6578	0.999987	no	ENST00000376030.2	protein_coding	KNOWN	protein_coding	j
TCONS_00000670	XLOC_000212	KAZN	1:15250608-15394688	0_min	30_min	OK	0.480144	0.317227	0.480144	-0.597951	-0.409891	0.46465	0.999675	no	OK	1.83577	1.97306	1.97306	0.104055	0.256468	0.6578	0.999987	no	ENST00000361144.5	protein_coding	KNOWN	protein_coding	=
TCONS_00000680	XLOC_000213	TMEM51	1:15479027-15546976	0_min	30_min	OK	0.776295	0.87159	0.87159	0.167046	0.107677	0.85075	0.999675	no	OK	2.7754	2.85634	2.85634	0.0414731	0.0971377	0.863	0.999987	no	ENST00000376008.2	protein_coding	KNOWN	protein_coding	=
TCONS_00000678	XLOC_000213	TMEM51	1:15479027-15546976	0_min	30_min	OK	1.76286	1.71761	1.76286	-0.0375165	-0.0490608	0.9329	0.999675	no	OK	2.7754	2.85634	2.85634	0.0414731	0.0971377	0.863	0.999987	no	ENST00000400796.3	protein_coding	KNOWN	protein_coding	=
TCONS_00000698	XLOC_000215	EFHD2	1:15736387-15756839	0_min	30_min	OK	19.7495	18.485	19.7495	-0.0954653	-0.341402	0.5488	0.999675	no	OK	19.8796	18.6506	19.8796	-0.0920666	-0.331508	0.5595	0.999987	no	ENST00000375980.4	protein_coding	KNOWN	protein_coding	=
TCONS_00000704	XLOC_000219	CTRC	1:15764934-15775737	0_min	30_min	OK	0.258342	0.138995	0.258342	-0.894252	-0.567919	0.3545	0.999675	no	OK	0.258342	0.138995	0.258342	-0.894252	-0.567919	0.3545	0.999987	no	ENST00000375949.4	protein_coding	KNOWN	protein_coding	i
TCONS_00000710	XLOC_000221	DNAJC16	1:15853307-15930121	0_min	30_min	OK	1.62029	1.34183	1.62029	-0.272049	-0.386064	0.49965	0.999675	no	OK	10.0892	9.98295	10.0892	-0.0152756	-0.0559462	0.92545	0.999987	no	ENST00000475133.1	protein_coding	KNOWN	nonsense_mediated_decay	j
TCONS_00000711	XLOC_000221	DNAJC16	1:15853307-15930121	0_min	30_min	OK	4.96499	5.21544	5.21544	0.0709967	0.18985	0.7374	0.999675	no	OK	10.0892	9.98295	10.0892	-0.0152756	-0.0559462	0.92545	0.999987	no	ENST00000375847.3	protein_coding	KNOWN	protein_coding	=
TCONS_00000715	XLOC_000221	DNAJC16	1:15853307-15930121	0_min	30_min	OK	3.37352	3.29527	3.37352	-0.0338583	-0.0615513	0.9161	0.999675	no	OK	10.0892	9.98295	10.0892	-0.0152756	-0.0559462	0.92545	0.999987	no	ENST00000475133.1	protein_coding	KNOWN	nonsense_mediated_decay	j
TCONS_00000716	XLOC_000222	CHCHD2P6	1:15931076-15931538	0_min	30_min	OK	1.27264	1.16128	1.27264	-0.13211	-0.198121	0.72775	0.999675	no	OK	1.27264	1.16128	1.27264	-0.13211	-0.198121	0.72775	0.999987	no	ENST00000420030.2	pseudogene	KNOWN	processed_pseudogene	=
TCONS_00000722	XLOC_000223	DDI2	1:15943984-16008194	0_min	30_min	OK	3.97406	4.72021	4.72021	0.248237	0.611416	0.28745	0.999675	no	OK	8.01634	8.52179	8.52179	0.0882131	0.205811	0.5928	0.999987	no	ENST00000480945.1	protein_coding	KNOWN	protein_coding	j
TCONS_00000717	XLOC_000223	DDI2	1:15943984-16008194	0_min	30_min	OK	0.31788	0.198772	0.31788	-0.677366	-0.398609	0.48605	0.999675	no	OK	8.01634	8.52179	8.52179	0.0882131	0.205811	0.5928	0.999987	no	ENST00000480945.1	protein_coding	KNOWN	protein_coding	j
TCONS_00000720	XLOC_000223	DDI2	1:15943984-16008194	0_min	30_min	OK	0.287095	0.135512	0.287095	-1.08311	-0.13799	0.5398	0.999675	no	OK	8.01634	8.52179	8.52179	0.0882131	0.205811	0.5928	0.999987	no	ENST00000546927.1	protein_coding	KNOWN	retained_intron	=
TCONS_00000718	XLOC_000223	DDI2	1:15943984-16008194	0_min	30_min	OK	2.7862	2.71287	2.7862	-0.0384779	-0.072626	0.8932	0.999675	no	OK	8.01634	8.52179	8.52179	0.0882131	0.205811	0.5928	0.999987	no	ENST00000480945.1	protein_coding	KNOWN	protein_coding	=
TCONS_00000723	XLOC_000223	DDI2	1:15943984-16008194	0_min	30_min	OK	0.558046	0.617737	0.617737	0.146609	0.034697	0.9335	0.999675	no	OK	8.01634	8.52179	8.52179	0.0882131	0.205811	0.5928	0.999987	no	ENST00000548451.1	protein_coding	KNOWN	retained_intron	=
TCONS_00000724	XLOC_000224	DDI2	1:15943984-16008194	0_min	30_min	OK	0.508306	0.521673	0.521673	0.03745	0.00625722	0.9706	0.999675	no	OK	0.508306	0.521673	0.521673	0.03745	0.00625722	0.9706	0.999987	no	ENST00000480945.1	protein_coding	KNOWN	protein_coding	o
TCONS_00000728	XLOC_000225	PLEKHM2	1:16010826-16076391	0_min	30_min	OK	8.02797	10.3226	10.3226	0.362697	0.477213	0.3981	0.999675	no	OK	31.8196	33.1901	33.1901	0.0608393	0.214112	0.7025	0.999987	no	ENST00000477849.1	protein_coding	KNOWN	processed_transcript	=
TCONS_00000726	XLOC_000225	PLEKHM2	1:16010826-16076391	0_min	30_min	OK	6.66255	5.89708	6.66255	-0.176074	-0.285337	0.6172	0.999675	no	OK	31.8196	33.1901	33.1901	0.0608393	0.214112	0.7025	0.999987	no	ENST00000375793.2	protein_coding	KNOWN	protein_coding	=
TCONS_00000725	XLOC_000225	PLEKHM2	1:16010826-16076391	0_min	30_min	OK	17.0442	16.8717	17.0442	-0.0146749	-0.0444685	0.9367	0.999675	no	OK	31.8196	33.1901	33.1901	0.0608393	0.214112	0.7025	0.999987	no	ENST00000375799.3	protein_coding	KNOWN	protein_coding	=
TCONS_00000730	XLOC_000226	SLC25A34	1:16010826-16076391	0_min	30_min	OK	0.620469	0.772955	0.772955	0.317024	0.14609	0.7652	0.999675	no	OK	1.09931	1.21881	1.21881	0.148878	0.0964923	0.92455	0.999987	no	ENST00000465495.1	protein_coding	KNOWN	processed_transcript	=
TCONS_00000729	XLOC_000226	SLC25A34	1:16010826-16076391	0_min	30_min	OK	0.478843	0.44586	0.478843	-0.102961	-0.0454546	0.9473	0.999675	no	OK	1.09931	1.21881	1.21881	0.148878	0.0964923	0.92455	0.999987	no	ENST00000294454.5	protein_coding	KNOWN	protein_coding	=
TCONS_00000741	XLOC_000228	FBLIM1	1:16083101-16113089	0_min	30_min	OK	9.16956	10.2595	10.2595	0.162032	0.277539	0.61995	0.999675	no	OK	37.0971	36.4742	37.0971	-0.0244273	-0.0939165	0.8704	0.999987	no	ENST00000400773.1	protein_coding	KNOWN	protein_coding	=
TCONS_00000736	XLOC_000228	FBLIM1	1:16083101-16113089	0_min	30_min	OK	1.54071	1.25279	1.54071	-0.298447	-0.198262	0.7233	0.999675	no	OK	37.0971	36.4742	37.0971	-0.0244273	-0.0939165	0.8704	0.999987	no	ENST00000375771.1	protein_coding	KNOWN	protein_coding	j
TCONS_00000737	XLOC_000228	FBLIM1	1:16083101-16113089	0_min	30_min	OK	16.4525	15.592	16.4525	-0.0774956	-0.202736	0.7257	0.999675	no	OK	37.0971	36.4742	37.0971	-0.0244273	-0.0939165	0.8704	0.999987	no	ENST00000375771.1	protein_coding	KNOWN	protein_coding	=
TCONS_00000733	XLOC_000228	FBLIM1	1:16083101-16113089	0_min	30_min	OK	0.524752	0.44179	0.524752	-0.248275	-0.0864675	0.904	0.999675	no	OK	37.0971	36.4742	37.0971	-0.0244273	-0.0939165	0.8704	0.999987	no	ENST00000375771.1	protein_coding	KNOWN	protein_coding	j
TCONS_00000734	XLOC_000228	FBLIM1	1:16083101-16113089	0_min	30_min	OK	1.21761	1.08459	1.21761	-0.166894	-0.0760123	0.9109	0.999675	no	OK	37.0971	36.4742	37.0971	-0.0244273	-0.0939165	0.8704	0.999987	no	ENST00000375771.1	protein_coding	KNOWN	protein_coding	j
TCONS_00000743	XLOC_000228	FBLIM1	1:16083101-16113089	0_min	30_min	OK	5.86337	5.80134	5.86337	-0.0153428	-0.0182905	0.9734	0.999675	no	OK	37.0971	36.4742	37.0971	-0.0244273	-0.0939165	0.8704	0.999987	no	ENST00000375771.1	protein_coding	KNOWN	protein_coding	j
TCONS_00000744	XLOC_000228	FBLIM1	1:16083101-16113089	0_min	30_min	OK	1.81404	1.84591	1.84591	0.0251296	0.0136135	0.9813	0.999675	no	OK	37.0971	36.4742	37.0971	-0.0244273	-0.0939165	0.8704	0.999987	no	ENST00000375771.1	protein_coding	KNOWN	protein_coding	j
TCONS_00000745	XLOC_000229	RP11-169K16.6	1:16114717-16126815	0_min	30_min	OK	0.547862	0.473076	0.547862	-0.211741	-0.0916383	0.87465	0.999675	no	OK	0.547862	0.473076	0.547862	-0.211741	-0.0916383	0.87465	0.999987	no	ENST00000431782.1	pseudogene	KNOWN	processed_pseudogene	=
TCONS_00000747	XLOC_000231	RP11-169K16.8	1:16143696-16160404	0_min	30_min	OK	0.358386	0.515078	0.515078	0.523274	0.215276	0.77445	0.999675	no	OK	0.358386	0.515078	0.515078	0.523274	0.215276	0.77445	0.999987	no	ENST00000395968.2	pseudogene	KNOWN	processed_pseudogene	=
TCONS_00000748	XLOC_000232	SPEN	1:16160559-16267305	0_min	30_min	OK	3.93707	4.57756	4.57756	0.217455	0.432695	0.44235	0.999675	no	OK	14.3677	14.5367	14.5367	0.0168662	0.0706914	0.89825	0.999987	no	ENST00000375759.3	protein_coding	KNOWN	protein_coding	j
TCONS_00000750	XLOC_000232	SPEN	1:16160559-16267305	0_min	30_min	OK	3.90265	3.22766	3.90265	-0.273964	-0.377189	0.5219	0.999675	no	OK	14.3677	14.5367	14.5367	0.0168662	0.0706914	0.89825	0.999987	no	ENST00000375759.3	protein_coding	KNOWN	protein_coding	=
TCONS_00000749	XLOC_000232	SPEN	1:16160559-16267305	0_min	30_min	OK	4.22844	4.53878	4.53878	0.102179	0.212345	0.70945	0.999675	no	OK	14.3677	14.5367	14.5367	0.0168662	0.0706914	0.89825	0.999987	no	ENST00000375759.3	protein_coding	KNOWN	protein_coding	j
TCONS_00000751	XLOC_000232	SPEN	1:16160559-16267305	0_min	30_min	OK	2.29959	2.18223	2.29959	-0.075571	-0.116038	0.84025	0.999675	no	OK	14.3677	14.5367	14.5367	0.0168662	0.0706914	0.89825	0.999987	no	ENST00000375759.3	protein_coding	KNOWN	protein_coding	j
TCONS_00000772	XLOC_000238	RP11-276H7.3	1:16450831-16495416	0_min	30_min	OK	0.25405	0.286043	0.286043	0.171115	0.0752301	0.8363	0.999675	no	OK	0.835541	0.96007	0.96007	0.200429	0.104266	0.8108	0.999987	no	ENST00000426353.1	antisense	NOVEL	antisense	e
TCONS_00000767	XLOC_000238	RP11-276H7.2	1:16450831-16495416	0_min	30_min	OK	0.273977	0.298537	0.298537	0.123854	0.0347546	0.9486	0.999675	no	OK	0.835541	0.96007	0.96007	0.200429	0.104266	0.8108	0.999987	no	ENST00000424774.1	antisense	NOVEL	antisense	=
TCONS_00000776	XLOC_000242	-	1:16506471-16514496	0_min	30_min	OK	0.320547	0.315388	0.320547	-0.0234091	-0.050505	0.9272	0.999675	no	OK	0.320547	0.315388	0.320547	-0.0234091	-0.050505	0.9272	0.999987	no	-	-	-	-	u
TCONS_00000780	XLOC_000244	SZRD1	1:16679069-16763919	0_min	30_min	OK	1.15425	0.672504	1.15425	-0.779338	-0.575758	0.3191	0.999675	no	OK	16.5891	15.6923	16.5891	-0.0801849	-0.292312	0.61075	0.999987	no	ENST00000471507.1	protein_coding	KNOWN	protein_coding	=
TCONS_00000785	XLOC_000244	SZRD1	1:16679069-16763919	0_min	30_min	OK	2.83892	2.40175	2.83892	-0.241254	-0.319533	0.5735	0.999675	no	OK	16.5891	15.6923	16.5891	-0.0801849	-0.292312	0.61075	0.999987	no	ENST00000375590.3	protein_coding	KNOWN	protein_coding	=
TCONS_00000779	XLOC_000244	SZRD1	1:16679069-16763919	0_min	30_min	OK	2.87641	2.54605	2.87641	-0.176009	-0.250237	0.65915	0.999675	no	OK	16.5891	15.6923	16.5891	-0.0801849	-0.292312	0.61075	0.999987	no	ENST00000401088.4	protein_coding	KNOWN	protein_coding	=
TCONS_00000781	XLOC_000244	SZRD1	1:16679069-16763919	0_min	30_min	OK	9.4494	9.74894	9.74894	0.0450227	0.124808	0.8306	0.999675	no	OK	16.5891	15.6923	16.5891	-0.0801849	-0.292312	0.61075	0.999987	no	ENST00000401089.3	protein_coding	KNOWN	protein_coding	=
TCONS_00000800	XLOC_000245	NECAP2	1:16767166-16786573	0_min	30_min	OK	3.7665	2.7138	3.7665	-0.472912	-0.464017	0.4216	0.999675	no	OK	33.144	33.0721	33.144	-0.00313275	-0.0112066	0.9831	0.999987	no	ENST00000509727.1	protein_coding	KNOWN	retained_intron	=
TCONS_00000797	XLOC_000245	NECAP2	1:16767166-16786573	0_min	30_min	OK	0.313881	0.129776	0.313881	-1.27419	-0.366156	0.49975	0.999675	no	OK	33.144	33.0721	33.144	-0.00313275	-0.0112066	0.9831	0.999987	no	ENST00000459640.1	protein_coding	KNOWN	nonsense_mediated_decay	=
TCONS_00000798	XLOC_000245	NECAP2	1:16767166-16786573	0_min	30_min	OK	1.03339	0.825128	1.03339	-0.324691	-0.307943	0.58655	0.999675	no	OK	33.144	33.0721	33.144	-0.00313275	-0.0112066	0.9831	0.999987	no	ENST00000496239.1	protein_coding	KNOWN	retained_intron	=
TCONS_00000788	XLOC_000245	NECAP2	1:16767166-16786573	0_min	30_min	OK	22.4242	23.7437	23.7437	0.0824883	0.233411	0.6855	0.999675	no	OK	33.144	33.0721	33.144	-0.00313275	-0.0112066	0.9831	0.999987	no	ENST00000337132.5	protein_coding	KNOWN	protein_coding	=
TCONS_00000796	XLOC_000245	NECAP2	1:16767166-16786573	0_min	30_min	OK	1.35726	1.10795	1.35726	-0.292801	-0.183571	0.75465	0.999675	no	OK	33.144	33.0721	33.144	-0.00313275	-0.0112066	0.9831	0.999987	no	ENST00000492095.1	protein_coding	KNOWN	nonsense_mediated_decay	=
TCONS_00000792	XLOC_000245	NECAP2	1:16767166-16786573	0_min	30_min	OK	0.781732	1.01382	1.01382	0.375059	0.109116	0.8569	0.999675	no	OK	33.144	33.0721	33.144	-0.00313275	-0.0112066	0.9831	0.999987	no	ENST00000486390.1	protein_coding	KNOWN	processed_transcript	=
TCONS_00000793	XLOC_000245	NECAP2	1:16767166-16786573	0_min	30_min	OK	1.61171	1.49801	1.61171	-0.105541	-0.0758402	0.896	0.999675	no	OK	33.144	33.0721	33.144	-0.00313275	-0.0112066	0.9831	0.999987	no	ENST00000443980.2	protein_coding	KNOWN	protein_coding	=
TCONS_00000790	XLOC_000245	NECAP2	1:16767166-16786573	0_min	30_min	OK	1.85532	2.0399	2.0399	0.136833	0.0657881	0.9182	0.999675	no	OK	33.144	33.0721	33.144	-0.00313275	-0.0112066	0.9831	0.999987	no	ENST00000457722.2	protein_coding	KNOWN	protein_coding	=
TCONS_00000801	XLOC_000246	RP4-798A10.2	1:16787442-16825752	0_min	30_min	OK	1.14808	1.09495	1.14808	-0.0683585	-0.0694085	0.90305	0.999675	no	OK	1.14808	1.09495	1.14808	-0.0683585	-0.0694085	0.90305	0.999987	no	ENST00000457898.1	lincRNA	NOVEL	lincRNA	=
TCONS_00001783	XLOC_000563	ZC3H12A	1:37940149-37949980	0_min	30_min	OK	2.74808	11.4509	11.4509	2.05896	2.49669	0.0003	0.129241	no	OK	32.837	73.5439	73.5439	1.16329	4.17189	5e-05	0.0102353	yes	ENST00000373087.6	protein_coding	KNOWN	protein_coding	j
TCONS_00000805	XLOC_000249	MST1P2	1:16971239-16976914	0_min	30_min	OK	1.50588	1.91401	1.91401	0.345996	0.365969	0.53595	0.999675	no	OK	17.0412	18.306	18.306	0.103292	0.355412	0.5355	0.999987	no	ENST00000457982.3	pseudogene	KNOWN	unprocessed_pseudogene	=
TCONS_00000809	XLOC_000249	MST1P2	1:16971239-16976914	0_min	30_min	OK	1.61552	2.29485	2.29485	0.506403	0.33033	0.5671	0.999675	no	OK	17.0412	18.306	18.306	0.103292	0.355412	0.5355	0.999987	no	ENST00000418421.2	pseudogene	KNOWN	unprocessed_pseudogene	=
TCONS_00000806	XLOC_000249	MST1P2	1:16971239-16976914	0_min	30_min	OK	5.73996	6.08583	6.08583	0.0844146	0.191945	0.744	0.999675	no	OK	17.0412	18.306	18.306	0.103292	0.355412	0.5355	0.999987	no	ENST00000334429.5	pseudogene	KNOWN	unprocessed_pseudogene	j
TCONS_00000807	XLOC_000249	MST1P2	1:16971239-16976914	0_min	30_min	OK	4.66024	4.39128	4.66024	-0.0857616	-0.163621	0.77205	0.999675	no	OK	17.0412	18.306	18.306	0.103292	0.355412	0.5355	0.999987	no	ENST00000334429.5	pseudogene	KNOWN	unprocessed_pseudogene	j
TCONS_00000804	XLOC_000249	MST1P2	1:16971239-16976914	0_min	30_min	OK	3.5196	3.62005	3.62005	0.0405945	0.0685595	0.9058	0.999675	no	OK	17.0412	18.306	18.306	0.103292	0.355412	0.5355	0.999987	no	ENST00000334429.5	pseudogene	KNOWN	unprocessed_pseudogene	j
TCONS_00000810	XLOC_000250	MST1P2	1:16977376-16983221	0_min	30_min	OK	0.303872	0.315757	0.315757	0.0553492	0.0340343	0.95975	0.999675	no	OK	0.303872	0.315757	0.315757	0.0553492	0.0340343	0.95975	0.999987	no	ENST00000334429.5	pseudogene	KNOWN	unprocessed_pseudogene	p
TCONS_00000821	XLOC_000252	CROCC	1:17066767-17299691	0_min	30_min	OK	1.64235	1.25197	1.64235	-0.391561	-0.592885	0.306	0.999675	no	OK	7.67188	8.29068	8.29068	0.111911	0.26781	0.5483	0.999987	no	ENST00000375541.5	protein_coding	KNOWN	protein_coding	j
TCONS_00000813	XLOC_000252	CROCC	1:17066767-17299691	0_min	30_min	OK	3.57603	4.07143	4.07143	0.187177	0.432113	0.44655	0.999675	no	OK	7.67188	8.29068	8.29068	0.111911	0.26781	0.5483	0.999987	no	ENST00000375541.5	protein_coding	KNOWN	protein_coding	j
TCONS_00000824	XLOC_000252	CROCC	1:17066767-17299691	0_min	30_min	OK	1.56474	1.86285	1.86285	0.251585	0.37846	0.51615	0.999675	no	OK	7.67188	8.29068	8.29068	0.111911	0.26781	0.5483	0.999987	no	ENST00000375541.5	protein_coding	KNOWN	protein_coding	=
TCONS_00000833	XLOC_000252	CROCC	1:17066767-17299691	0_min	30_min	OK	0.7162	0.956574	0.956574	0.417515	0.139966	0.85825	0.999675	no	OK	7.67188	8.29068	8.29068	0.111911	0.26781	0.5483	0.999987	no	ENST00000465021.1	protein_coding	KNOWN	processed_transcript	=
TCONS_00000851	XLOC_000263	ARHGEF10L	1:17866329-18024369	0_min	30_min	OK	0.194292	0.378293	0.378293	0.96128	0.461561	0.40575	0.999675	no	OK	6.62083	6.26768	6.62083	-0.0790789	-0.245902	0.6692	0.999987	no	ENST00000375408.3	protein_coding	KNOWN	protein_coding	=
TCONS_00000848	XLOC_000263	ARHGEF10L	1:17866329-18024369	0_min	30_min	OK	4.02161	3.68695	4.02161	-0.125344	-0.317087	0.5816	0.999675	no	OK	6.62083	6.26768	6.62083	-0.0790789	-0.245902	0.6692	0.999987	no	ENST00000452522.1	protein_coding	KNOWN	protein_coding	=
TCONS_00000853	XLOC_000263	ARHGEF10L	1:17866329-18024369	0_min	30_min	OK	2.38839	2.15895	2.38839	-0.145712	-0.226448	0.69125	0.999675	no	OK	6.62083	6.26768	6.62083	-0.0790789	-0.245902	0.6692	0.999987	no	ENST00000361221.3	protein_coding	KNOWN	protein_coding	j
TCONS_00000866	XLOC_000271	RP1-43E13.2	1:19536994-19586622	0_min	30_min	OK	0.214583	0.237807	0.237807	0.148255	0.012772	0.9333	0.999675	no	OK	0.214583	0.237807	0.237807	0.148255	0.012772	0.9333	0.999987	no	ENST00000437898.1	antisense	NOVEL	antisense	=
TCONS_00000867	XLOC_000272	RP1-43E13.2	1:19536994-19586622	0_min	30_min	OK	2.10649	1.63554	2.10649	-0.365067	-0.252118	0.6572	0.999675	no	OK	2.10649	1.63554	2.10649	-0.365067	-0.252118	0.6572	0.999987	no	ENST00000437898.1	antisense	NOVEL	antisense	i
TCONS_00000869	XLOC_000273	MRTO4	1:19536994-19586622	0_min	30_min	OK	0.409046	0.193753	0.409046	-1.07805	-0.109882	0.4688	0.999675	no	OK	21.8866	23.8376	23.8376	0.123191	0.255246	0.65465	0.999987	no	ENST00000493700.1	protein_coding	KNOWN	processed_transcript	=
TCONS_00000868	XLOC_000273	MRTO4	1:19536994-19586622	0_min	30_min	OK	21.4776	23.6439	23.6439	0.138635	0.292725	0.61935	0.999675	no	OK	21.8866	23.8376	23.8376	0.123191	0.255246	0.65465	0.999987	no	ENST00000330263.4	protein_coding	KNOWN	protein_coding	=
TCONS_00000875	XLOC_000275	PQLC2	1:19638808-19655794	0_min	30_min	OK	0.00167113	0.317247	0.317247	7.56863	0.313276	0.31995	0.999675	no	OK	13.5773	13.5581	13.5773	-0.00204034	-0.00647602	0.9903	0.999987	no	ENST00000469076.1	protein_coding	KNOWN	nonsense_mediated_decay	=
TCONS_00000871	XLOC_000275	PQLC2	1:19638808-19655794	0_min	30_min	OK	1.68013	0.982408	1.68013	-0.774183	-0.480218	0.4137	0.999675	no	OK	13.5773	13.5581	13.5773	-0.00204034	-0.00647602	0.9903	0.999987	no	ENST00000375155.3	protein_coding	KNOWN	protein_coding	j
TCONS_00000873	XLOC_000275	PQLC2	1:19638808-19655794	0_min	30_min	OK	3.05066	2.23528	3.05066	-0.448665	-0.438008	0.44745	0.999675	no	OK	13.5773	13.5581	13.5773	-0.00204034	-0.00647602	0.9903	0.999987	no	ENST00000375155.3	protein_coding	KNOWN	protein_coding	=
TCONS_00000876	XLOC_000275	PQLC2	1:19638808-19655794	0_min	30_min	OK	0.783672	1.43427	1.43427	0.871994	0.382767	0.46135	0.999675	no	OK	13.5773	13.5581	13.5773	-0.00204034	-0.00647602	0.9903	0.999987	no	ENST00000400548.2	protein_coding	KNOWN	protein_coding	=
TCONS_00000872	XLOC_000275	PQLC2	1:19638808-19655794	0_min	30_min	OK	3.90605	4.61629	4.61629	0.241022	0.38368	0.5058	0.999675	no	OK	13.5773	13.5581	13.5773	-0.00204034	-0.00647602	0.9903	0.999987	no	ENST00000375155.3	protein_coding	KNOWN	protein_coding	j
TCONS_00000877	XLOC_000275	PQLC2	1:19638808-19655794	0_min	30_min	OK	2.8953	2.58583	2.8953	-0.163089	-0.210696	0.7172	0.999675	no	OK	13.5773	13.5581	13.5773	-0.00204034	-0.00647602	0.9903	0.999987	no	ENST00000497827.1	protein_coding	KNOWN	nonsense_mediated_decay	=
TCONS_00000874	XLOC_000275	PQLC2	1:19638808-19655794	0_min	30_min	OK	1.25976	1.38675	1.38675	0.138555	0.149491	0.79325	0.999675	no	OK	13.5773	13.5581	13.5773	-0.00204034	-0.00647602	0.9903	0.999987	no	ENST00000375153.3	protein_coding	KNOWN	protein_coding	=
TCONS_00000879	XLOC_000276	-	1:19657785-19660932	0_min	30_min	OK	0.407083	0.455123	0.455123	0.160935	0.261316	0.65755	0.999675	no	OK	0.627801	0.698649	0.698649	0.154261	0.319671	0.5777	0.999987	no	-	-	-	-	u
TCONS_00000878	XLOC_000276	-	1:19657785-19660932	0_min	30_min	OK	0.220718	0.243526	0.243526	0.141871	0.148759	0.78995	0.999675	no	OK	0.627801	0.698649	0.698649	0.154261	0.319671	0.5777	0.999987	no	-	-	-	-	u
TCONS_00000898	XLOC_000277	NBL1	1:19923472-19984949	0_min	30_min	OK	18.4594	22.6122	22.6122	0.292745	0.70339	0.2221	0.999675	no	OK	41.4833	42.9532	42.9532	0.0502346	0.175671	0.743	0.999987	no	ENST00000427894.1	protein_coding	KNOWN	protein_coding	=
TCONS_00000896	XLOC_000277	NBL1	1:19923472-19984949	0_min	30_min	OK	0.536317	0.141545	0.536317	-1.92182	-0.528731	0.45575	0.999675	no	OK	41.4833	42.9532	42.9532	0.0502346	0.175671	0.743	0.999987	no	ENST00000425400.1	protein_coding	KNOWN	protein_coding	=
TCONS_00000895	XLOC_000277	NBL1	1:19923472-19984949	0_min	30_min	OK	7.04826	5.96386	7.04826	-0.241022	-0.324132	0.5798	0.999675	no	OK	41.4833	42.9532	42.9532	0.0502346	0.175671	0.743	0.999987	no	ENST00000375136.3	protein_coding	KNOWN	protein_coding	=
TCONS_00000883	XLOC_000277	MINOS1	1:19923472-19984949	0_min	30_min	OK	0.487335	0.277349	0.487335	-0.813211	-0.119806	0.64485	0.999675	no	OK	41.4833	42.9532	42.9532	0.0502346	0.175671	0.743	0.999987	no	ENST00000498067.1	protein_coding	KNOWN	processed_transcript	=
TCONS_00000888	XLOC_000277	MINOS1-NBL1	1:19923472-19984949	0_min	30_min	OK	5.15293	4.59349	5.15293	-0.165804	-0.211632	0.714	0.999675	no	OK	41.4833	42.9532	42.9532	0.0502346	0.175671	0.743	0.999987	no	ENST00000602384.1	protein_coding	KNOWN	nonsense_mediated_decay	=
TCONS_00000886	XLOC_000277	MINOS1	1:19923472-19984949	0_min	30_min	OK	0.383161	0.321233	0.383161	-0.254328	-0.122575	0.81025	0.999675	no	OK	41.4833	42.9532	42.9532	0.0502346	0.175671	0.743	0.999987	no	ENST00000498642.1	protein_coding	KNOWN	processed_transcript	=
TCONS_00000881	XLOC_000277	MINOS1	1:19923472-19984949	0_min	30_min	OK	2.22324	1.94974	2.22324	-0.189386	-0.0837823	0.8276	0.999675	no	OK	41.4833	42.9532	42.9532	0.0502346	0.175671	0.743	0.999987	no	ENST00000486890.1	protein_coding	KNOWN	processed_transcript	=
TCONS_00000897	XLOC_000277	NBL1	1:19923472-19984949	0_min	30_min	OK	0.321634	0.353803	0.353803	0.137529	0.0218311	0.9327	0.999675	no	OK	41.4833	42.9532	42.9532	0.0502346	0.175671	0.743	0.999987	no	ENST00000439278.1	protein_coding	KNOWN	protein_coding	=
TCONS_00000884	XLOC_000277	MINOS1-NBL1	1:19923472-19984949	0_min	30_min	OK	2.23815	2.14506	2.23815	-0.0612871	-0.052373	0.933	0.999675	no	OK	41.4833	42.9532	42.9532	0.0502346	0.175671	0.743	0.999987	no	ENST00000602293.1	protein_coding	KNOWN	protein_coding	=
TCONS_00000882	XLOC_000277	MINOS1	1:19923472-19984949	0_min	30_min	OK	4.07422	4.15817	4.15817	0.0294258	0.0448132	0.9352	0.999675	no	OK	41.4833	42.9532	42.9532	0.0502346	0.175671	0.743	0.999987	no	ENST00000322753.6	protein_coding	KNOWN	protein_coding	=
TCONS_00000887	XLOC_000277	MINOS1	1:19923472-19984949	0_min	30_min	OK	0.366797	0.382544	0.382544	0.0606429	0.0103079	0.9685	0.999675	no	OK	41.4833	42.9532	42.9532	0.0502346	0.175671	0.743	0.999987	no	ENST00000479642.1	protein_coding	KNOWN	processed_transcript	=
TCONS_00000891	XLOC_000278	RPS14P3	1:19923472-19984949	0_min	30_min	OK	1.61012	1.73178	1.73178	0.105089	0.0318282	0.95645	0.999675	no	OK	1.61012	1.73178	1.73178	0.105089	0.0318282	0.95645	0.999987	no	ENST00000457263.1	pseudogene	KNOWN	processed_pseudogene	=
TCONS_00000902	XLOC_000281	OTUD3	1:20208884-20239438	0_min	30_min	OK	0.918378	0.41144	0.918378	-1.1584	-0.775902	0.18545	0.999675	no	OK	6.16739	5.71532	6.16739	-0.109825	-0.378267	0.50865	0.999987	no	ENST00000375120.3	protein_coding	KNOWN	protein_coding	j
TCONS_00000905	XLOC_000281	OTUD3	1:20208884-20239438	0_min	30_min	OK	3.08782	2.49981	3.08782	-0.304769	-0.722622	0.20915	0.999675	no	OK	6.16739	5.71532	6.16739	-0.109825	-0.378267	0.50865	0.999987	no	ENST00000375120.3	protein_coding	KNOWN	protein_coding	e
TCONS_00000904	XLOC_000281	OTUD3	1:20208884-20239438	0_min	30_min	OK	0.463276	0.86587	0.86587	0.902279	0.45329	0.35865	0.999675	no	OK	6.16739	5.71532	6.16739	-0.109825	-0.378267	0.50865	0.999987	no	ENST00000375120.3	protein_coding	KNOWN	protein_coding	j
TCONS_00000901	XLOC_000281	OTUD3	1:20208884-20239438	0_min	30_min	OK	0.342921	0.555715	0.555715	0.696469	0.516935	0.36545	0.999675	no	OK	6.16739	5.71532	6.16739	-0.109825	-0.378267	0.50865	0.999987	no	ENST00000375120.3	protein_coding	KNOWN	protein_coding	j
TCONS_00000903	XLOC_000281	OTUD3	1:20208884-20239438	0_min	30_min	OK	1.355	1.38249	1.38249	0.0289755	0.040179	0.94395	0.999675	no	OK	6.16739	5.71532	6.16739	-0.109825	-0.378267	0.50865	0.999987	no	ENST00000375120.3	protein_coding	KNOWN	protein_coding	=
TCONS_00000931	XLOC_000290	CDA	1:20915440-20945401	0_min	30_min	OK	0.235163	0.0151509	0.235163	-3.95619	-0.638803	0.1337	0.999675	no	OK	3.60618	4.38305	4.38305	0.281465	0.537282	0.34445	0.999987	no	ENST00000461985.1	protein_coding	KNOWN	processed_transcript	=
TCONS_00000933	XLOC_000290	CDA	1:20915440-20945401	0_min	30_min	OK	0.0804382	0.467708	0.467708	2.53966	0.812186	0.27055	0.999675	no	OK	3.60618	4.38305	4.38305	0.281465	0.537282	0.34445	0.999987	no	ENST00000375071.3	protein_coding	KNOWN	protein_coding	j
TCONS_00000930	XLOC_000290	CDA	1:20915440-20945401	0_min	30_min	OK	1.74599	2.00087	2.00087	0.196582	0.312474	0.58985	0.999675	no	OK	3.60618	4.38305	4.38305	0.281465	0.537282	0.34445	0.999987	no	ENST00000375071.3	protein_coding	KNOWN	protein_coding	=
TCONS_00000932	XLOC_000290	CDA	1:20915440-20945401	0_min	30_min	OK	1.54459	1.89932	1.89932	0.298265	0.27149	0.6219	0.999675	no	OK	3.60618	4.38305	4.38305	0.281465	0.537282	0.34445	0.999987	no	ENST00000375071.3	protein_coding	KNOWN	protein_coding	j
TCONS_00000934	XLOC_000291	PINK1	1:20959947-20988000	0_min	30_min	OK	35.4582	33.4315	35.4582	-0.0849099	-0.188569	0.74625	0.999675	no	OK	37.4545	35.0721	37.4545	-0.0948177	-0.218541	0.70625	0.999987	no	ENST00000321556.4	protein_coding	KNOWN	protein_coding	=
TCONS_00000935	XLOC_000291	PINK1	1:20959947-20988000	0_min	30_min	OK	1.99639	1.64059	1.99639	-0.283175	-0.159662	0.777	0.999675	no	OK	37.4545	35.0721	37.4545	-0.0948177	-0.218541	0.70625	0.999987	no	ENST00000492302.1	protein_coding	KNOWN	processed_transcript	=
TCONS_00000936	XLOC_000292	RP5-930J4.4	1:21064641-21503380	0_min	30_min	OK	0.235823	0.0818061	0.235823	-1.52742	-0.0548229	0.5701	0.999675	no	OK	0.235823	0.0818061	0.235823	-1.52742	-0.0548229	0.5701	0.999987	no	ENST00000413451.1	antisense	NOVEL	antisense	=
TCONS_00000947	XLOC_000296	NBPF3	1:21766579-21811498	0_min	30_min	OK	0.612118	0.00270363	0.612118	-7.82277	-0.754281	0.22125	0.999675	no	OK	5.72642	4.99414	5.72642	-0.197397	-0.529985	0.3279	0.999987	no	ENST00000434838.2	protein_coding	KNOWN	protein_coding	j
TCONS_00000949	XLOC_000296	NBPF3	1:21766579-21811498	0_min	30_min	OK	0.300228	0.595456	0.595456	0.987935	0.611961	0.2729	0.999675	no	OK	5.72642	4.99414	5.72642	-0.197397	-0.529985	0.3279	0.999987	no	ENST00000318220.6	protein_coding	KNOWN	protein_coding	=
TCONS_00000956	XLOC_000296	NBPF3	1:21766579-21811498	0_min	30_min	OK	0.370458	6.81217e-10	0.370458	-29.0185	-2.72225e-06	0.39935	0.999675	no	OK	5.72642	4.99414	5.72642	-0.197397	-0.529985	0.3279	0.999987	no	ENST00000434838.2	protein_coding	KNOWN	protein_coding	j
TCONS_00000955	XLOC_000296	NBPF3	1:21766579-21811498	0_min	30_min	OK	0.788045	0.551089	0.788045	-0.515994	-0.295678	0.64	0.999675	no	OK	5.72642	4.99414	5.72642	-0.197397	-0.529985	0.3279	0.999987	no	ENST00000434838.2	protein_coding	KNOWN	protein_coding	j
TCONS_00000948	XLOC_000296	NBPF3	1:21766579-21811498	0_min	30_min	OK	0.44417	0.548742	0.548742	0.305015	0.211047	0.71095	0.999675	no	OK	5.72642	4.99414	5.72642	-0.197397	-0.529985	0.3279	0.999987	no	ENST00000434838.2	protein_coding	KNOWN	protein_coding	j
TCONS_00000942	XLOC_000296	NBPF3	1:21766579-21811498	0_min	30_min	OK	0.491547	0.606582	0.606582	0.303373	0.183257	0.7524	0.999675	no	OK	5.72642	4.99414	5.72642	-0.197397	-0.529985	0.3279	0.999987	no	ENST00000434838.2	protein_coding	KNOWN	protein_coding	j
TCONS_00000941	XLOC_000296	NBPF3	1:21766579-21811498	0_min	30_min	OK	1.44478	1.55214	1.55214	0.103403	0.140083	0.8116	0.999675	no	OK	5.72642	4.99414	5.72642	-0.197397	-0.529985	0.3279	0.999987	no	ENST00000434838.2	protein_coding	KNOWN	protein_coding	j
TCONS_00000945	XLOC_000296	NBPF3	1:21766579-21811498	0_min	30_min	OK	0.392593	0.351873	0.392593	-0.157978	-0.0999685	0.8639	0.999675	no	OK	5.72642	4.99414	5.72642	-0.197397	-0.529985	0.3279	0.999987	no	ENST00000434838.2	protein_coding	KNOWN	protein_coding	j
TCONS_00000953	XLOC_000296	NBPF3	1:21766579-21811498	0_min	30_min	OK	0.536136	0.479521	0.536136	-0.161006	-0.0673505	0.932	0.999675	no	OK	5.72642	4.99414	5.72642	-0.197397	-0.529985	0.3279	0.999987	no	ENST00000486229.1	protein_coding	KNOWN	processed_transcript	=
TCONS_00000969	XLOC_000302	LDLRAD2	1:22138757-22263790	0_min	30_min	OK	1.57918	1.91014	1.91014	0.274497	0.118944	0.8876	0.999675	no	OK	1.60024	1.9262	1.9262	0.267463	0.116779	0.8951	0.999987	no	ENST00000484271.1	protein_coding	KNOWN	processed_transcript	=
TCONS_00000976	XLOC_000306	LINC00339	1:22351680-22357716	0_min	30_min	OK	4.42539	3.78082	4.42539	-0.227108	-0.350993	0.5468	0.999675	no	OK	16.0033	14.2178	16.0033	-0.170662	-0.503155	0.38395	0.999987	no	ENST00000420503.1	lincRNA	NOVEL	lincRNA	j
TCONS_00000981	XLOC_000306	LINC00339	1:22351680-22357716	0_min	30_min	OK	4.29839	3.79316	4.29839	-0.180398	-0.316767	0.5806	0.999675	no	OK	16.0033	14.2178	16.0033	-0.170662	-0.503155	0.38395	0.999987	no	ENST00000420503.1	lincRNA	NOVEL	lincRNA	e
TCONS_00000980	XLOC_000306	LINC00339	1:22351680-22357716	0_min	30_min	OK	0.231087	0.087064	0.231087	-1.40829	-0.365086	0.62905	0.999675	no	OK	16.0033	14.2178	16.0033	-0.170662	-0.503155	0.38395	0.999987	no	ENST00000420503.1	lincRNA	NOVEL	lincRNA	j
TCONS_00000979	XLOC_000306	LINC00339	1:22351680-22357716	0_min	30_min	OK	3.46604	3.13153	3.46604	-0.146419	-0.274547	0.63205	0.999675	no	OK	16.0033	14.2178	16.0033	-0.170662	-0.503155	0.38395	0.999987	no	ENST00000420503.1	lincRNA	NOVEL	lincRNA	j
TCONS_00000978	XLOC_000306	LINC00339	1:22351680-22357716	0_min	30_min	OK	3.58234	3.39431	3.58234	-0.0777863	-0.0777132	0.8889	0.999675	no	OK	16.0033	14.2178	16.0033	-0.170662	-0.503155	0.38395	0.999987	no	ENST00000416769.1	lincRNA	NOVEL	lincRNA	=
TCONS_00000982	XLOC_000307	CDC42	1:22379119-22419437	0_min	30_min	OK	86.6858	91.9157	91.9157	0.0845155	0.342027	0.5518	0.999675	no	OK	95.5505	101.4	101.4	0.0857264	0.362325	0.5212	0.999987	no	ENST00000400259.1	protein_coding	KNOWN	protein_coding	=
TCONS_00000983	XLOC_000307	CDC42	1:22379119-22419437	0_min	30_min	OK	5.4166	6.15973	6.15973	0.185479	0.187594	0.74415	0.999675	no	OK	95.5505	101.4	101.4	0.0857264	0.362325	0.5212	0.999987	no	ENST00000344548.3	protein_coding	KNOWN	protein_coding	=
TCONS_00000986	XLOC_000307	CDC42	1:22379119-22419437	0_min	30_min	OK	2.07328	1.84557	2.07328	-0.167847	-0.092367	0.8723	0.999675	no	OK	95.5505	101.4	101.4	0.0857264	0.362325	0.5212	0.999987	no	ENST00000421089.2	protein_coding	KNOWN	protein_coding	=
TCONS_00000987	XLOC_000307	CDC42	1:22379119-22419437	0_min	30_min	OK	0.247835	0.276246	0.276246	0.156573	0.0162261	0.9216	0.999675	no	OK	95.5505	101.4	101.4	0.0857264	0.362325	0.5212	0.999987	no	ENST00000411827.1	protein_coding	KNOWN	protein_coding	=
TCONS_00000984	XLOC_000307	CDC42	1:22379119-22419437	0_min	30_min	OK	1.12703	1.2031	1.2031	0.0942303	0.0350344	0.9326	0.999675	no	OK	95.5505	101.4	101.4	0.0857264	0.362325	0.5212	0.999987	no	ENST00000315554.8	protein_coding	KNOWN	protein_coding	=
TCONS_00000988	XLOC_000308	CDC42-IT1	1:22379119-22419437	0_min	30_min	OK	0.254548	0.340089	0.340089	0.417975	0.0501562	0.7707	0.999675	no	OK	0.254548	0.340089	0.340089	0.417975	0.0501562	0.7707	0.999987	no	ENST00000431803.2	sense_intronic	NOVEL	sense_intronic	=
TCONS_00000996	XLOC_000314	ZBTB40	1:22778242-22857650	0_min	30_min	OK	0.812032	0.533115	0.812032	-0.607091	-0.372098	0.5275	0.999675	no	OK	24.6109	24.1036	24.6109	-0.030052	-0.127834	0.82775	0.999987	no	ENST00000404138.1	protein_coding	KNOWN	protein_coding	j
TCONS_00000999	XLOC_000314	ZBTB40	1:22778242-22857650	0_min	30_min	OK	1.18641	1.82949	1.82949	0.624835	0.384625	0.5607	0.999675	no	OK	24.6109	24.1036	24.6109	-0.030052	-0.127834	0.82775	0.999987	no	ENST00000374651.4	protein_coding	KNOWN	protein_coding	=
TCONS_00000995	XLOC_000314	ZBTB40	1:22778242-22857650	0_min	30_min	OK	11.7923	11.3497	11.7923	-0.0551883	-0.156454	0.77975	0.999675	no	OK	24.6109	24.1036	24.6109	-0.030052	-0.127834	0.82775	0.999987	no	ENST00000404138.1	protein_coding	KNOWN	protein_coding	j
TCONS_00000994	XLOC_000314	ZBTB40	1:22778242-22857650	0_min	30_min	OK	0.264947	0.183876	0.264947	-0.526969	-0.163747	0.82515	0.999675	no	OK	24.6109	24.1036	24.6109	-0.030052	-0.127834	0.82775	0.999987	no	ENST00000404138.1	protein_coding	KNOWN	protein_coding	j
TCONS_00000998	XLOC_000314	ZBTB40	1:22778242-22857650	0_min	30_min	OK	10.5553	10.2074	10.5553	-0.0483475	-0.12241	0.8283	0.999675	no	OK	24.6109	24.1036	24.6109	-0.030052	-0.127834	0.82775	0.999987	no	ENST00000375647.4	protein_coding	KNOWN	protein_coding	=
TCONS_00001013	XLOC_000320	EPHB2	1:23037331-23242054	0_min	30_min	OK	0.348512	0.548098	0.548098	0.653225	0.628701	0.2898	0.999675	no	OK	1.5556	1.61118	1.61118	0.0506494	0.118499	0.83005	0.999987	no	ENST00000374632.3	protein_coding	KNOWN	protein_coding	=
TCONS_00001015	XLOC_000320	EPHB2	1:23037331-23242054	0_min	30_min	OK	0.567163	0.306393	0.567163	-0.888379	-0.570011	0.31045	0.999675	no	OK	1.5556	1.61118	1.61118	0.0506494	0.118499	0.83005	0.999987	no	ENST00000400191.3	protein_coding	KNOWN	protein_coding	j
TCONS_00001016	XLOC_000320	EPHB2	1:23037331-23242054	0_min	30_min	OK	0.582816	0.640317	0.640317	0.135745	0.118784	0.80335	0.999675	no	OK	1.5556	1.61118	1.61118	0.0506494	0.118499	0.83005	0.999987	no	ENST00000400191.3	protein_coding	KNOWN	protein_coding	j
TCONS_00001025	XLOC_000322	KDM1A	1:23345929-23504301	0_min	30_min	OK	11.37	15.9249	15.9249	0.486053	0.445143	0.44265	0.999675	no	OK	71.013	70.7344	71.013	-0.00567028	-0.0159431	0.97735	0.999987	no	ENST00000494920.1	protein_coding	KNOWN	protein_coding	=
TCONS_00001019	XLOC_000322	KDM1A	1:23345929-23504301	0_min	30_min	OK	19.839	17.3302	19.839	-0.195048	-0.368429	0.5192	0.999675	no	OK	71.013	70.7344	71.013	-0.00567028	-0.0159431	0.97735	0.999987	no	ENST00000400181.4	protein_coding	KNOWN	protein_coding	j
TCONS_00001020	XLOC_000322	KDM1A	1:23345929-23504301	0_min	30_min	OK	25.6302	23.6411	25.6302	-0.11655	-0.249596	0.6572	0.999675	no	OK	71.013	70.7344	71.013	-0.00567028	-0.0159431	0.97735	0.999987	no	ENST00000356634.3	protein_coding	KNOWN	protein_coding	=
TCONS_00001026	XLOC_000322	KDM1A	1:23345929-23504301	0_min	30_min	OK	10.5125	10.2918	10.5125	-0.0306034	-0.0391913	0.9467	0.999675	no	OK	71.013	70.7344	71.013	-0.00567028	-0.0159431	0.97735	0.999987	no	ENST00000602503.1	protein_coding	KNOWN	retained_intron	=
TCONS_00001024	XLOC_000322	KDM1A	1:23345929-23504301	0_min	30_min	OK	3.45395	3.4483	3.45395	-0.00236169	-0.000728543	0.9905	0.999675	no	OK	71.013	70.7344	71.013	-0.00567028	-0.0159431	0.97735	0.999987	no	ENST00000465864.1	protein_coding	KNOWN	protein_coding	=
TCONS_00001030	XLOC_000325	C1orf213	1:23685940-23698332	0_min	30_min	OK	2.27713	1.26658	2.27713	-0.846283	-1.02527	0.07805	0.999675	no	OK	2.77225	1.76288	2.77225	-0.65312	-0.724599	0.13175	0.999987	no	ENST00000335648.3	protein_coding	KNOWN	protein_coding	=
TCONS_00001029	XLOC_000325	C1orf213	1:23685940-23698332	0_min	30_min	OK	0.228539	0.176264	0.228539	-0.374702	-0.0958894	0.86325	0.999675	no	OK	2.77225	1.76288	2.77225	-0.65312	-0.724599	0.13175	0.999987	no	ENST00000454117.1	protein_coding	KNOWN	protein_coding	=
TCONS_00001032	XLOC_000325	C1orf213	1:23685940-23698332	0_min	30_min	OK	0.240443	0.196686	0.240443	-0.289804	-0.0600324	0.8845	0.999675	no	OK	2.77225	1.76288	2.77225	-0.65312	-0.724599	0.13175	0.999987	no	ENST00000437367.2	protein_coding	KNOWN	protein_coding	=
TCONS_00001037	XLOC_000329	RPL11	1:24018268-24022915	0_min	30_min	OK	258.171	301.939	301.939	0.225927	0.8776	0.1254	0.999675	no	OK	277.694	324.167	324.167	0.223244	0.921762	0.10895	0.999987	no	ENST00000374550.3	protein_coding	KNOWN	protein_coding	=
TCONS_00001039	XLOC_000329	RPL11	1:24018268-24022915	0_min	30_min	OK	11.5864	13.5592	13.5592	0.226848	0.227301	0.69275	0.999675	no	OK	277.694	324.167	324.167	0.223244	0.921762	0.10895	0.999987	no	ENST00000443624.1	protein_coding	KNOWN	protein_coding	=
TCONS_00001040	XLOC_000329	RPL11	1:24018268-24022915	0_min	30_min	OK	5.5523	6.31463	6.31463	0.185613	0.101205	0.85875	0.999675	no	OK	277.694	324.167	324.167	0.223244	0.921762	0.10895	0.999987	no	ENST00000458455.1	protein_coding	KNOWN	protein_coding	=
TCONS_00001038	XLOC_000329	RPL11	1:24018268-24022915	0_min	30_min	OK	2.38369	2.35455	2.38369	-0.0177451	-0.00799375	0.9759	0.999675	no	OK	277.694	324.167	324.167	0.223244	0.921762	0.10895	0.999987	no	ENST00000482370.1	protein_coding	KNOWN	processed_transcript	=
TCONS_00001042	XLOC_000331	-	1:24025593-24030067	0_min	30_min	OK	0.31776	0.235006	0.31776	-0.435239	-0.855535	0.1345	0.999675	no	OK	0.31776	0.235006	0.31776	-0.435239	-0.855535	0.1345	0.999987	no	-	-	-	-	u
TCONS_00001043	XLOC_000332	-	1:24030423-24032226	0_min	30_min	OK	0.351307	0.24043	0.351307	-0.547115	-0.884613	0.1289	0.999675	no	OK	0.351307	0.24043	0.351307	-0.547115	-0.884613	0.1289	0.999987	no	-	-	-	-	u
TCONS_00001047	XLOC_000336	-	1:24046315-24047512	0_min	30_min	OK	0.2102	0.2687	0.2687	0.354237	0.462198	0.42035	0.999675	no	OK	0.2102	0.2687	0.2687	0.354237	0.462198	0.42035	0.999987	no	-	-	-	-	u
TCONS_00001051	XLOC_000340	-	1:24060588-24066157	0_min	30_min	OK	0.248077	0.278307	0.278307	0.165889	0.340208	0.5533	0.999675	no	OK	0.248077	0.278307	0.278307	0.165889	0.340208	0.5533	0.999987	no	-	-	-	-	u
TCONS_00001052	XLOC_000341	-	1:24066265-24067641	0_min	30_min	OK	0.379344	0.417191	0.417191	0.1372	0.220729	0.704	0.999675	no	OK	0.379344	0.417191	0.417191	0.1372	0.220729	0.704	0.999987	no	-	-	-	-	u
TCONS_00001053	XLOC_000342	TCEB3	1:24069644-24104777	0_min	30_min	OK	18.6627	20.1149	20.1149	0.108106	0.416746	0.46245	0.999675	no	OK	18.9685	20.5158	20.5158	0.113136	0.396408	0.4381	0.999987	no	ENST00000418390.2	protein_coding	KNOWN	protein_coding	=
TCONS_00001054	XLOC_000342	TCEB3	1:24069644-24104777	0_min	30_min	OK	0.305761	0.40096	0.40096	0.391054	0.0536002	0.7944	0.999675	no	OK	18.9685	20.5158	20.5158	0.113136	0.396408	0.4381	0.999987	no	ENST00000487554.1	protein_coding	KNOWN	processed_transcript	=
TCONS_00001057	XLOC_000343	PITHD1	1:24104894-24114722	0_min	30_min	OK	10.4639	9.4525	10.4639	-0.146655	-0.262668	0.63965	0.999675	no	OK	27.4529	25.8476	27.4529	-0.0869297	-0.28756	0.61225	0.999987	no	ENST00000374524.1	protein_coding	KNOWN	protein_coding	=
TCONS_00001056	XLOC_000343	PITHD1	1:24104894-24114722	0_min	30_min	OK	2.3588	2.05957	2.3588	-0.195708	-0.128947	0.82885	0.999675	no	OK	27.4529	25.8476	27.4529	-0.0869297	-0.28756	0.61225	0.999987	no	ENST00000415372.1	protein_coding	KNOWN	protein_coding	=
TCONS_00001055	XLOC_000343	PITHD1	1:24104894-24114722	0_min	30_min	OK	14.6302	14.3355	14.6302	-0.0293556	-0.0754667	0.8935	0.999675	no	OK	27.4529	25.8476	27.4529	-0.0869297	-0.28756	0.61225	0.999987	no	ENST00000246151.4	protein_coding	KNOWN	protein_coding	=
TCONS_00001058	XLOC_000344	PITHD1	1:24115061-24116456	0_min	30_min	OK	2.31525	1.91892	2.31525	-0.270873	-0.595133	0.2955	0.999675	no	OK	2.31525	1.91892	2.31525	-0.270873	-0.595133	0.2955	0.999987	no	ENST00000246151.4	protein_coding	KNOWN	protein_coding	p
TCONS_00001061	XLOC_000345	LYPLA2	1:24117459-24122029	0_min	30_min	OK	3.16834	5.78553	5.78553	0.868722	1.04524	0.0706	0.999675	no	OK	29.48	31.6676	31.6676	0.103271	0.370088	0.52375	0.999987	no	ENST00000374514.3	protein_coding	KNOWN	protein_coding	j
TCONS_00001063	XLOC_000345	LYPLA2	1:24117459-24122029	0_min	30_min	OK	3.48635	4.4791	4.4791	0.361492	0.381725	0.50555	0.999675	no	OK	29.48	31.6676	31.6676	0.103271	0.370088	0.52375	0.999987	no	ENST00000374503.3	protein_coding	KNOWN	protein_coding	=
TCONS_00001065	XLOC_000345	LYPLA2	1:24117459-24122029	0_min	30_min	OK	7.18306	6.15005	7.18306	-0.224001	-0.342877	0.5482	0.999675	no	OK	29.48	31.6676	31.6676	0.103271	0.370088	0.52375	0.999987	no	ENST00000374514.3	protein_coding	KNOWN	protein_coding	j
TCONS_00001060	XLOC_000345	LYPLA2	1:24117459-24122029	0_min	30_min	OK	1.30837	2.17699	2.17699	0.734559	0.302005	0.5617	0.999675	no	OK	29.48	31.6676	31.6676	0.103271	0.370088	0.52375	0.999987	no	ENST00000400061.1	protein_coding	KNOWN	protein_coding	=
TCONS_00001059	XLOC_000345	LYPLA2	1:24117459-24122029	0_min	30_min	OK	13.1888	12.0912	13.1888	-0.125359	-0.264768	0.65195	0.999675	no	OK	29.48	31.6676	31.6676	0.103271	0.370088	0.52375	0.999987	no	ENST00000374514.3	protein_coding	KNOWN	protein_coding	=
TCONS_00001064	XLOC_000345	LYPLA2	1:24117459-24122029	0_min	30_min	OK	0.608014	0.36742	0.608014	-0.726674	-0.267867	0.77085	0.999675	no	OK	29.48	31.6676	31.6676	0.103271	0.370088	0.52375	0.999987	no	ENST00000492577.1	protein_coding	KNOWN	processed_transcript	=
TCONS_00001062	XLOC_000345	LYPLA2	1:24117459-24122029	0_min	30_min	OK	0.537088	0.617365	0.617365	0.200965	0.0778833	0.89885	0.999675	no	OK	29.48	31.6676	31.6676	0.103271	0.370088	0.52375	0.999987	no	ENST00000495365.1	protein_coding	KNOWN	processed_transcript	=
TCONS_00001067	XLOC_000346	PNRC2	1:24286301-24289952	0_min	30_min	OK	1.97826	2.08755	2.08755	0.0775766	0.181376	0.7485	0.999675	no	OK	1.9784	2.08773	2.08773	0.0776008	0.181398	0.748	0.999987	no	ENST00000374468.1	protein_coding	KNOWN	protein_coding	=
TCONS_00001071	XLOC_000350	IFNLR1	1:24480646-24514449	0_min	30_min	OK	0.254411	0.321068	0.321068	0.335722	0.342296	0.5403	0.999675	no	OK	0.254411	0.321068	0.321068	0.335722	0.342296	0.5403	0.999987	no	ENST00000327535.1	protein_coding	KNOWN	protein_coding	x
TCONS_00001079	XLOC_000352	GRHL3	1:24632425-24803229	0_min	30_min	OK	0.0159255	0.397789	0.397789	4.6426	0.50346	0.3549	0.999675	no	OK	9.75816	9.81537	9.81537	0.00843346	0.0114838	0.98505	0.999987	no	ENST00000236255.4	protein_coding	KNOWN	protein_coding	=
TCONS_00001077	XLOC_000352	GRHL3	1:24632425-24803229	0_min	30_min	OK	1.73741	1.26963	1.73741	-0.452533	-0.272378	0.6452	0.999675	no	OK	9.75816	9.81537	9.81537	0.00843346	0.0114838	0.98505	0.999987	no	ENST00000361548.4	protein_coding	KNOWN	protein_coding	j
TCONS_00001076	XLOC_000352	GRHL3	1:24632425-24803229	0_min	30_min	OK	0.480256	0.295015	0.480256	-0.703014	-0.220531	0.75615	0.999675	no	OK	9.75816	9.81537	9.81537	0.00843346	0.0114838	0.98505	0.999987	no	ENST00000356046.2	protein_coding	KNOWN	protein_coding	=
TCONS_00001073	XLOC_000352	GRHL3	1:24632425-24803229	0_min	30_min	OK	7.23837	7.59822	7.59822	0.069997	0.0830259	0.88545	0.999675	no	OK	9.75816	9.81537	9.81537	0.00843346	0.0114838	0.98505	0.999987	no	ENST00000361548.4	protein_coding	KNOWN	protein_coding	=
TCONS_00001084	XLOC_000353	NIPAL3	1:24632425-24803229	0_min	30_min	OK	0.34521	0.226915	0.34521	-0.605324	-0.147581	0.7625	0.999675	no	OK	12.2348	11.7356	12.2348	-0.0600999	-0.127458	0.8139	0.999987	no	ENST00000358028.4	protein_coding	KNOWN	protein_coding	=
TCONS_00001085	XLOC_000353	NIPAL3	1:24632425-24803229	0_min	30_min	OK	2.50031	2.22601	2.50031	-0.167649	-0.0996965	0.8615	0.999675	no	OK	12.2348	11.7356	12.2348	-0.0600999	-0.127458	0.8139	0.999987	no	ENST00000339255.2	protein_coding	KNOWN	protein_coding	=
TCONS_00001087	XLOC_000353	NIPAL3	1:24632425-24803229	0_min	30_min	OK	0.589535	0.704607	0.704607	0.257241	0.121815	0.8815	0.999675	no	OK	12.2348	11.7356	12.2348	-0.0600999	-0.127458	0.8139	0.999987	no	ENST00000432012.1	protein_coding	KNOWN	protein_coding	=
TCONS_00001081	XLOC_000353	NIPAL3	1:24632425-24803229	0_min	30_min	OK	8.31344	8.31279	8.31344	-0.000113447	-0.000333402	0.99975	0.999793	no	OK	12.2348	11.7356	12.2348	-0.0600999	-0.127458	0.8139	0.999987	no	ENST00000374399.4	protein_coding	KNOWN	protein_coding	=
TCONS_00001090	XLOC_000354	RCAN3	1:24828832-24882515	0_min	30_min	OK	1.11417	0.322276	1.11417	-1.7896	-1.40772	0.0803	0.999675	no	OK	4.11703	3.77193	4.11703	-0.126302	-0.411134	0.47545	0.999987	no	ENST00000374395.4	protein_coding	KNOWN	protein_coding	j
TCONS_00001092	XLOC_000354	RCAN3	1:24828832-24882515	0_min	30_min	OK	0.92386	1.20534	1.20534	0.383691	0.488471	0.3844	0.999675	no	OK	4.11703	3.77193	4.11703	-0.126302	-0.411134	0.47545	0.999987	no	ENST00000374395.4	protein_coding	KNOWN	protein_coding	=
TCONS_00001089	XLOC_000354	RCAN3	1:24828832-24882515	0_min	30_min	OK	0.373142	0.599138	0.599138	0.683165	0.434912	0.42925	0.999675	no	OK	4.11703	3.77193	4.11703	-0.126302	-0.411134	0.47545	0.999987	no	ENST00000374395.4	protein_coding	KNOWN	protein_coding	j
TCONS_00001093	XLOC_000354	RCAN3	1:24828832-24882515	0_min	30_min	OK	1.31714	1.08261	1.31714	-0.282896	-0.393355	0.5042	0.999675	no	OK	4.11703	3.77193	4.11703	-0.126302	-0.411134	0.47545	0.999987	no	ENST00000374395.4	protein_coding	KNOWN	protein_coding	j
TCONS_00001088	XLOC_000354	RCAN3	1:24828832-24882515	0_min	30_min	OK	0.387387	0.41645	0.41645	0.104368	0.0536862	0.9294	0.999675	no	OK	4.11703	3.77193	4.11703	-0.126302	-0.411134	0.47545	0.999987	no	ENST00000374395.4	protein_coding	KNOWN	protein_coding	j
TCONS_00001097	XLOC_000355	RCAN3	1:24828832-24882515	0_min	30_min	OK	1.03143	0.830842	1.03143	-0.312	-0.146239	0.8521	0.999675	no	OK	1.03143	0.830842	1.03143	-0.312	-0.146239	0.8521	0.999987	no	ENST00000374395.4	protein_coding	KNOWN	protein_coding	i
TCONS_00001101	XLOC_000357	SRRM1	1:24959556-24999966	0_min	30_min	OK	14.704	8.98598	14.704	-0.710465	-0.811653	0.158	0.999675	no	OK	77.0136	68.6995	77.0136	-0.164814	-0.625667	0.23775	0.999987	no	ENST00000447431.2	protein_coding	KNOWN	protein_coding	j
TCONS_00001118	XLOC_000357	SRRM1	1:24959556-24999966	0_min	30_min	OK	0.000259222	0.869947	0.869947	11.7125	0.124707	0.22335	0.999675	no	OK	77.0136	68.6995	77.0136	-0.164814	-0.625667	0.23775	0.999987	no	ENST00000447431.2	protein_coding	KNOWN	protein_coding	j
TCONS_00001104	XLOC_000357	SRRM1	1:24959556-24999966	0_min	30_min	OK	9.59883	7.28111	9.59883	-0.3987	-0.679769	0.23135	0.999675	no	OK	77.0136	68.6995	77.0136	-0.164814	-0.625667	0.23775	0.999987	no	ENST00000447431.2	protein_coding	KNOWN	protein_coding	j
TCONS_00001113	XLOC_000357	SRRM1	1:24959556-24999966	0_min	30_min	OK	14.6669	11.7339	14.6669	-0.321882	-0.499752	0.38035	0.999675	no	OK	77.0136	68.6995	77.0136	-0.164814	-0.625667	0.23775	0.999987	no	ENST00000447431.2	protein_coding	KNOWN	protein_coding	=
TCONS_00001114	XLOC_000357	SRRM1	1:24959556-24999966	0_min	30_min	OK	0.225543	0.580835	0.580835	1.36473	0.12459	0.5164	0.999675	no	OK	77.0136	68.6995	77.0136	-0.164814	-0.625667	0.23775	0.999987	no	ENST00000600523.1	protein_coding	KNOWN	nonsense_mediated_decay	=
TCONS_00001109	XLOC_000357	SRRM1	1:24959556-24999966	0_min	30_min	OK	7.24981	8.5067	8.5067	0.230657	0.335188	0.5615	0.999675	no	OK	77.0136	68.6995	77.0136	-0.164814	-0.625667	0.23775	0.999987	no	ENST00000447431.2	protein_coding	KNOWN	protein_coding	j
TCONS_00001110	XLOC_000357	SRRM1	1:24959556-24999966	0_min	30_min	OK	13.5633	15.0782	15.0782	0.152752	0.252763	0.65605	0.999675	no	OK	77.0136	68.6995	77.0136	-0.164814	-0.625667	0.23775	0.999987	no	ENST00000447431.2	protein_coding	KNOWN	protein_coding	j
TCONS_00001120	XLOC_000357	SRRM1	1:24959556-24999966	0_min	30_min	OK	6.76912	6.09213	6.76912	-0.152021	-0.172561	0.76285	0.999675	no	OK	77.0136	68.6995	77.0136	-0.164814	-0.625667	0.23775	0.999987	no	ENST00000447431.2	protein_coding	KNOWN	protein_coding	j
TCONS_00001117	XLOC_000357	SRRM1	1:24959556-24999966	0_min	30_min	OK	0.457205	0.651596	0.651596	0.511135	0.121076	0.774	0.999675	no	OK	77.0136	68.6995	77.0136	-0.164814	-0.625667	0.23775	0.999987	no	ENST00000447431.2	protein_coding	KNOWN	protein_coding	j
TCONS_00001106	XLOC_000357	SRRM1	1:24959556-24999966	0_min	30_min	OK	0.271401	0.182446	0.271401	-0.572954	-0.168651	0.7768	0.999675	no	OK	77.0136	68.6995	77.0136	-0.164814	-0.625667	0.23775	0.999987	no	ENST00000447431.2	protein_coding	KNOWN	protein_coding	j
TCONS_00001121	XLOC_000357	SRRM1	1:24959556-24999966	0_min	30_min	OK	1.522	1.23629	1.522	-0.299946	-0.144235	0.8315	0.999675	no	OK	77.0136	68.6995	77.0136	-0.164814	-0.625667	0.23775	0.999987	no	ENST00000447431.2	protein_coding	KNOWN	protein_coding	j
TCONS_00001111	XLOC_000357	SRRM1	1:24959556-24999966	0_min	30_min	OK	4.56373	4.27644	4.56373	-0.0938019	-0.102547	0.8571	0.999675	no	OK	77.0136	68.6995	77.0136	-0.164814	-0.625667	0.23775	0.999987	no	ENST00000447431.2	protein_coding	KNOWN	protein_coding	j
TCONS_00001122	XLOC_000357	SRRM1	1:24959556-24999966	0_min	30_min	OK	3.11668	3.03975	3.11668	-0.0360564	-0.0129215	0.96425	0.999675	no	OK	77.0136	68.6995	77.0136	-0.164814	-0.625667	0.23775	0.999987	no	ENST00000474843.1	protein_coding	KNOWN	retained_intron	=
TCONS_00001124	XLOC_000359	CLIC4	1:25071847-25170815	0_min	30_min	OK	59.0393	56.8045	59.0393	-0.055669	-0.238608	0.671	0.999675	no	OK	59.1562	56.8366	59.1562	-0.0577096	-0.246774	0.6593	0.999987	no	ENST00000374379.4	protein_coding	KNOWN	protein_coding	=
TCONS_00001143	XLOC_000366	TMEM50A	1:25568727-25756683	0_min	30_min	OK	0.434923	0.00116566	0.434923	-8.54347	-0.12404	0.22655	0.999675	no	OK	23.9003	22.9793	23.9003	-0.056697	-0.0755561	0.8942	0.999987	no	ENST00000491936.1	protein_coding	KNOWN	processed_transcript	=
TCONS_00001145	XLOC_000366	TMEM50A	1:25568727-25756683	0_min	30_min	OK	2.91151	2.15603	2.91151	-0.433394	-0.123819	0.8296	0.999675	no	OK	23.9003	22.9793	23.9003	-0.056697	-0.0755561	0.8942	0.999987	no	ENST00000468704.1	protein_coding	KNOWN	processed_transcript	=
TCONS_00001144	XLOC_000366	TMEM50A	1:25568727-25756683	0_min	30_min	OK	1.75809	2.03766	2.03766	0.212901	0.0925591	0.85685	0.999675	no	OK	23.9003	22.9793	23.9003	-0.056697	-0.0755561	0.8942	0.999987	no	ENST00000480937.1	protein_coding	KNOWN	processed_transcript	=
TCONS_00001142	XLOC_000366	TMEM50A	1:25568727-25756683	0_min	30_min	OK	2.41517	1.96018	2.41517	-0.301139	-0.141473	0.8804	0.999675	no	OK	23.9003	22.9793	23.9003	-0.056697	-0.0755561	0.8942	0.999987	no	ENST00000498135.1	protein_coding	KNOWN	processed_transcript	=
TCONS_00001141	XLOC_000366	TMEM50A	1:25568727-25756683	0_min	30_min	OK	16.2317	16.7198	16.7198	0.042745	0.0567582	0.9205	0.999675	no	OK	23.9003	22.9793	23.9003	-0.056697	-0.0755561	0.8942	0.999987	no	ENST00000374358.4	protein_coding	KNOWN	protein_coding	=
TCONS_00001150	XLOC_000367	TMEM57	1:25756943-25826700	0_min	30_min	OK	0.281543	0.159718	0.281543	-0.817824	-0.118224	0.7063	0.999675	no	OK	12.489	12.6661	12.6661	0.0203126	0.0665157	0.9002	0.999987	no	ENST00000470035.1	protein_coding	KNOWN	processed_transcript	=
TCONS_00001147	XLOC_000367	TMEM57	1:25756943-25826700	0_min	30_min	OK	12.1672	12.4807	12.4807	0.0366939	0.12735	0.828	0.999675	no	OK	12.489	12.6661	12.6661	0.0203126	0.0665157	0.9002	0.999987	no	ENST00000374343.4	protein_coding	KNOWN	protein_coding	j
TCONS_00001151	XLOC_000368	TMEM57	1:25756943-25826700	0_min	30_min	OK	3.43678	3.24673	3.43678	-0.0820688	-0.0416564	0.9454	0.999675	no	OK	3.43678	3.24673	3.43678	-0.0820688	-0.0416564	0.9454	0.999987	no	ENST00000374343.4	protein_coding	KNOWN	protein_coding	i
TCONS_00001152	XLOC_000369	TMEM57	1:25756943-25826700	0_min	30_min	OK	3.77711	4.00769	4.00769	0.0854874	0.0806279	0.8914	0.999675	no	OK	3.77711	4.00769	4.00769	0.0854874	0.0806279	0.8914	0.999987	no	ENST00000374343.4	protein_coding	KNOWN	protein_coding	i
TCONS_00001161	XLOC_000370	LDLRAP1	1:25870070-25895377	0_min	30_min	OK	1.73636	1.37688	1.73636	-0.334667	-0.455372	0.4393	0.999675	no	OK	14.7664	14.939	14.939	0.0167656	0.0572474	0.9204	0.999987	no	ENST00000488127.1	protein_coding	KNOWN	processed_transcript	=
TCONS_00001163	XLOC_000370	LDLRAP1	1:25870070-25895377	0_min	30_min	OK	0.632238	1.04062	1.04062	0.7189	0.387017	0.50535	0.999675	no	OK	14.7664	14.939	14.939	0.0167656	0.0572474	0.9204	0.999987	no	ENST00000484476.1	protein_coding	KNOWN	processed_transcript	=
TCONS_00001165	XLOC_000370	LDLRAP1	1:25870070-25895377	0_min	30_min	OK	1.02539	1.50994	1.50994	0.558313	0.34825	0.531	0.999675	no	OK	14.7664	14.939	14.939	0.0167656	0.0572474	0.9204	0.999987	no	ENST00000470950.1	protein_coding	KNOWN	processed_transcript	=
TCONS_00001153	XLOC_000370	LDLRAP1	1:25870070-25895377	0_min	30_min	OK	9.5967	9.3468	9.5967	-0.038066	-0.101859	0.86425	0.999675	no	OK	14.7664	14.939	14.939	0.0167656	0.0572474	0.9204	0.999987	no	ENST00000374338.4	protein_coding	KNOWN	protein_coding	=
TCONS_00001164	XLOC_000370	LDLRAP1	1:25870070-25895377	0_min	30_min	OK	1.77569	1.66475	1.77569	-0.0930731	-0.0762848	0.8966	0.999675	no	OK	14.7664	14.939	14.939	0.0167656	0.0572474	0.9204	0.999987	no	ENST00000474283.1	protein_coding	KNOWN	processed_transcript	=
TCONS_00001158	XLOC_000375	LDLRAP1	1:25870070-25895377	0_min	30_min	OK	1.75482	1.6874	1.75482	-0.0565231	-0.0263403	0.946	0.999675	no	OK	1.75482	1.6874	1.75482	-0.0565231	-0.0263403	0.946	0.999987	no	ENST00000374338.4	protein_coding	KNOWN	protein_coding	i
TCONS_00001159	XLOC_000376	LDLRAP1	1:25870070-25895377	0_min	30_min	OK	1.70116	1.8084	1.8084	0.08819	0.0342893	0.88675	0.999675	no	OK	1.70116	1.8084	1.8084	0.08819	0.0342893	0.88675	0.999987	no	ENST00000374338.4	protein_coding	KNOWN	protein_coding	i
TCONS_00001170	XLOC_000382	RP11-70P17.1	1:25907951-25933312	0_min	30_min	OK	0.244681	0.232452	0.244681	-0.0739668	-0.146879	0.8	0.999675	no	OK	0.412495	0.377066	0.412495	-0.129562	-0.293819	0.60585	0.999987	no	ENST00000412797.1	lincRNA	NOVEL	lincRNA	p
TCONS_00001195	XLOC_000384	MTFR1L	1:26126666-26185903	0_min	30_min	OK	17.96	13.5244	17.96	-0.409223	-0.590662	0.31425	0.999675	no	OK	117.146	107.83	117.146	-0.11954	-0.389736	0.48915	0.999987	no	ENST00000524618.1	protein_coding	KNOWN	protein_coding	=
TCONS_00001193	XLOC_000384	MTFR1L	1:26126666-26185903	0_min	30_min	OK	0.378746	0.208666	0.378746	-0.860032	-0.0986825	0.5718	0.999675	no	OK	117.146	107.83	117.146	-0.11954	-0.389736	0.48915	0.999987	no	ENST00000526894.1	protein_coding	KNOWN	protein_coding	=
TCONS_00001192	XLOC_000384	MTFR1L	1:26126666-26185903	0_min	30_min	OK	35.7224	30.9363	35.7224	-0.207527	-0.2706	0.63255	0.999675	no	OK	117.146	107.83	117.146	-0.11954	-0.389736	0.48915	0.999987	no	ENST00000494293.1	protein_coding	KNOWN	retained_intron	=
TCONS_00001186	XLOC_000384	MTFR1L	1:26126666-26185903	0_min	30_min	OK	2.45226	3.50031	3.50031	0.513369	0.254879	0.66265	0.999675	no	OK	117.146	107.83	117.146	-0.11954	-0.389736	0.48915	0.999987	no	ENST00000374303.2	protein_coding	KNOWN	protein_coding	=
TCONS_00001202	XLOC_000384	MTFR1L	1:26126666-26185903	0_min	30_min	OK	3.74298	3.51258	3.74298	-0.0916571	-0.0402417	0.6799	0.999675	no	OK	117.146	107.83	117.146	-0.11954	-0.389736	0.48915	0.999987	no	ENST00000530599.1	protein_coding	KNOWN	nonsense_mediated_decay	=
TCONS_00001184	XLOC_000384	SEPN1	1:26126666-26185903	0_min	30_min	OK	1.91168	2.45644	2.45644	0.361727	0.222871	0.69955	0.999675	no	OK	117.146	107.83	117.146	-0.11954	-0.389736	0.48915	0.999987	no	ENST00000494537.1	protein_coding	KNOWN	processed_transcript	=
TCONS_00001196	XLOC_000384	MTFR1L	1:26126666-26185903	0_min	30_min	OK	1.82461	2.38162	2.38162	0.384351	0.196188	0.78645	0.999675	no	OK	117.146	107.83	117.146	-0.11954	-0.389736	0.48915	0.999987	no	ENST00000374307.5	protein_coding	KNOWN	protein_coding	=
TCONS_00001203	XLOC_000384	MTFR1L	1:26126666-26185903	0_min	30_min	OK	7.80286	7.10117	7.80286	-0.135948	-0.145996	0.7954	0.999675	no	OK	117.146	107.83	117.146	-0.11954	-0.389736	0.48915	0.999987	no	ENST00000374300.3	protein_coding	KNOWN	protein_coding	=
TCONS_00001204	XLOC_000384	MTFR1L	1:26126666-26185903	0_min	30_min	OK	24.0931	23.2391	24.0931	-0.0520701	-0.129451	0.81845	0.999675	no	OK	117.146	107.83	117.146	-0.11954	-0.389736	0.48915	0.999987	no	ENST00000466284.1	protein_coding	KNOWN	protein_coding	=
TCONS_00001205	XLOC_000384	MTFR1L	1:26126666-26185903	0_min	30_min	OK	3.58218	3.30579	3.58218	-0.115846	-0.0936636	0.87125	0.999675	no	OK	117.146	107.83	117.146	-0.11954	-0.389736	0.48915	0.999987	no	ENST00000497956.1	protein_coding	KNOWN	retained_intron	=
TCONS_00001187	XLOC_000384	MTFR1L	1:26126666-26185903	0_min	30_min	OK	1.41394	1.15161	1.41394	-0.296065	-0.0804509	0.8738	0.999675	no	OK	117.146	107.83	117.146	-0.11954	-0.389736	0.48915	0.999987	no	ENST00000533762.1	protein_coding	KNOWN	protein_coding	=
TCONS_00001194	XLOC_000384	MTFR1L	1:26126666-26185903	0_min	30_min	OK	1.4444	1.6017	1.6017	0.149134	0.049011	0.8976	0.999675	no	OK	117.146	107.83	117.146	-0.11954	-0.389736	0.48915	0.999987	no	ENST00000478284.1	protein_coding	KNOWN	nonsense_mediated_decay	=
TCONS_00001199	XLOC_000384	MTFR1L	1:26126666-26185903	0_min	30_min	OK	3.3961	3.15723	3.3961	-0.105221	-0.0718155	0.89855	0.999675	no	OK	117.146	107.83	117.146	-0.11954	-0.389736	0.48915	0.999987	no	ENST00000374301.3	protein_coding	KNOWN	protein_coding	=
TCONS_00001200	XLOC_000384	MTFR1L	1:26126666-26185903	0_min	30_min	OK	3.14493	3.44468	3.44468	0.131342	0.0697888	0.89905	0.999675	no	OK	117.146	107.83	117.146	-0.11954	-0.389736	0.48915	0.999987	no	ENST00000464008.2	protein_coding	KNOWN	nonsense_mediated_decay	=
TCONS_00001197	XLOC_000384	MTFR1L	1:26126666-26185903	0_min	30_min	OK	0.294142	0.248223	0.294142	-0.244876	-0.0232875	0.901	0.999675	no	OK	117.146	107.83	117.146	-0.11954	-0.389736	0.48915	0.999987	no	ENST00000528624.1	protein_coding	KNOWN	nonsense_mediated_decay	=
TCONS_00001179	XLOC_000384	SEPN1	1:26126666-26185903	0_min	30_min	OK	1.05976	1.08794	1.08794	0.0378631	0.0213113	0.9723	0.999675	no	OK	117.146	107.83	117.146	-0.11954	-0.389736	0.48915	0.999987	no	ENST00000361547.2	protein_coding	KNOWN	protein_coding	=
TCONS_00001181	XLOC_000384	SEPN1	1:26126666-26185903	0_min	30_min	OK	6.40492	6.4007	6.40492	-0.000952012	-0.00129909	0.99825	0.999675	no	OK	117.146	107.83	117.146	-0.11954	-0.389736	0.48915	0.999987	no	ENST00000374315.1	protein_coding	KNOWN	protein_coding	=
TCONS_00001182	XLOC_000385	SEPN1	1:26126666-26185903	0_min	30_min	OK	1.65142	2.17835	2.17835	0.399526	0.0867019	0.8034	0.999675	no	OK	1.65142	2.17835	2.17835	0.399526	0.0867019	0.8034	0.999987	no	ENST00000361547.2	protein_coding	KNOWN	protein_coding	i
TCONS_00001213	XLOC_000388	PDIK1L	1:26437595-26452201	0_min	30_min	OK	0.575039	0.731838	0.731838	0.347865	0.304945	0.51065	0.999675	no	OK	1.52312	1.6096	1.6096	0.0796741	0.200224	0.7309	0.999987	no	ENST00000374271.4	protein_coding	KNOWN	protein_coding	=
TCONS_00001211	XLOC_000388	PDIK1L	1:26437595-26452201	0_min	30_min	OK	0.676016	0.606004	0.676016	-0.15773	-0.150844	0.79085	0.999675	no	OK	1.52312	1.6096	1.6096	0.0796741	0.200224	0.7309	0.999987	no	ENST00000444713.1	protein_coding	KNOWN	protein_coding	=
TCONS_00001212	XLOC_000388	PDIK1L	1:26437595-26452201	0_min	30_min	OK	0.272068	0.271762	0.272068	-0.00162231	-0.000871819	0.9955	0.999675	no	OK	1.52312	1.6096	1.6096	0.0796741	0.200224	0.7309	0.999987	no	ENST00000374269.1	protein_coding	KNOWN	protein_coding	=
TCONS_00001215	XLOC_000390	ZNF593	1:26496361-26498551	0_min	30_min	OK	3.90809	4.57821	4.57821	0.228321	0.540545	0.3459	0.999675	no	OK	3.99702	4.68089	4.68089	0.227858	0.546393	0.3394	0.999987	no	ENST00000374266.5	protein_coding	KNOWN	protein_coding	=
TCONS_00001219	XLOC_000391	CNKSR1	1:26503974-26516377	0_min	30_min	OK	2.08747	2.87099	2.87099	0.459791	0.410344	0.48345	0.999675	no	OK	30.9689	30.3971	30.9689	-0.0268863	-0.0982694	0.86575	0.999987	no	ENST00000361530.6	protein_coding	KNOWN	protein_coding	j
TCONS_00001223	XLOC_000391	CNKSR1	1:26503974-26516377	0_min	30_min	OK	9.13784	8.55906	9.13784	-0.0944005	-0.234052	0.6867	0.999675	no	OK	30.9689	30.3971	30.9689	-0.0268863	-0.0982694	0.86575	0.999987	no	ENST00000361530.6	protein_coding	KNOWN	protein_coding	j
TCONS_00001221	XLOC_000391	CNKSR1	1:26503974-26516377	0_min	30_min	OK	7.8058	7.24774	7.8058	-0.107015	-0.170148	0.7686	0.999675	no	OK	30.9689	30.3971	30.9689	-0.0268863	-0.0982694	0.86575	0.999987	no	ENST00000482227.1	protein_coding	KNOWN	nonsense_mediated_decay	=
TCONS_00001218	XLOC_000391	CNKSR1	1:26503974-26516377	0_min	30_min	OK	3.46119	3.38926	3.46119	-0.0302971	-0.0320995	0.95545	0.999675	no	OK	30.9689	30.3971	30.9689	-0.0268863	-0.0982694	0.86575	0.999987	no	ENST00000361530.6	protein_coding	KNOWN	protein_coding	j
TCONS_00001222	XLOC_000391	CNKSR1	1:26503974-26516377	0_min	30_min	OK	7.02089	6.93124	7.02089	-0.0185399	-0.0292339	0.961	0.999675	no	OK	30.9689	30.3971	30.9689	-0.0268863	-0.0982694	0.86575	0.999987	no	ENST00000361530.6	protein_coding	KNOWN	protein_coding	j
TCONS_00001220	XLOC_000391	CNKSR1	1:26503974-26516377	0_min	30_min	OK	1.40356	1.39885	1.40356	-0.0048513	-0.00236941	0.9971	0.999675	no	OK	30.9689	30.3971	30.9689	-0.0268863	-0.0982694	0.86575	0.999987	no	ENST00000525687.1	protein_coding	KNOWN	nonsense_mediated_decay	=
TCONS_00001230	XLOC_000394	CEP85	1:26560690-26605299	0_min	30_min	OK	2.66464	1.71821	2.66464	-0.633037	-0.524814	0.3496	0.999675	no	OK	22.2834	23.4703	23.4703	0.0748642	0.205344	0.6964	0.999987	no	ENST00000476272.2	protein_coding	KNOWN	nonsense_mediated_decay	=
TCONS_00001232	XLOC_000394	CEP85	1:26560690-26605299	0_min	30_min	OK	6.86125	8.0925	8.0925	0.238114	0.536176	0.3595	0.999675	no	OK	22.2834	23.4703	23.4703	0.0748642	0.205344	0.6964	0.999987	no	ENST00000252992.4	protein_coding	KNOWN	protein_coding	=
TCONS_00001235	XLOC_000394	CEP85	1:26560690-26605299	0_min	30_min	OK	7.89742	9.2364	9.2364	0.225949	0.484786	0.4036	0.999675	no	OK	22.2834	23.4703	23.4703	0.0748642	0.205344	0.6964	0.999987	no	ENST00000453146.1	protein_coding	KNOWN	protein_coding	=
TCONS_00001238	XLOC_000394	CEP85	1:26560690-26605299	0_min	30_min	OK	3.55152	3.23322	3.55152	-0.135468	-0.0892122	0.88025	0.999675	no	OK	22.2834	23.4703	23.4703	0.0748642	0.205344	0.6964	0.999987	no	ENST00000491670.1	protein_coding	KNOWN	processed_transcript	=
TCONS_00001237	XLOC_000394	CEP85	1:26560690-26605299	0_min	30_min	OK	1.21433	1.18973	1.21433	-0.0295313	-0.00849344	0.9841	0.999675	no	OK	22.2834	23.4703	23.4703	0.0748642	0.205344	0.6964	0.999987	no	ENST00000468163.1	protein_coding	KNOWN	processed_transcript	=
TCONS_00001239	XLOC_000396	SH3BGRL3	1:26605666-26647014	0_min	30_min	OK	17.2541	16.8689	17.2541	-0.0325769	-0.0644218	0.91305	0.999675	no	OK	17.2541	16.8689	17.2541	-0.0325769	-0.0644218	0.91305	0.999987	no	ENST00000270792.5	protein_coding	KNOWN	protein_coding	=
TCONS_00001257	XLOC_000399	DHDDS	1:26758772-26797785	0_min	30_min	OK	3.00663	2.39832	3.00663	-0.326127	-0.319254	0.56715	0.999675	no	OK	44.4132	41.0886	44.4132	-0.11225	-0.375459	0.49545	0.999987	no	ENST00000434391.2	protein_coding	KNOWN	nonsense_mediated_decay	j
TCONS_00001249	XLOC_000399	DHDDS	1:26758772-26797785	0_min	30_min	OK	8.80676	7.8236	8.80676	-0.170779	-0.308352	0.5983	0.999675	no	OK	44.4132	41.0886	44.4132	-0.11225	-0.375459	0.49545	0.999987	no	ENST00000360009.2	protein_coding	KNOWN	protein_coding	=
TCONS_00001252	XLOC_000399	DHDDS	1:26758772-26797785	0_min	30_min	OK	0.333139	0.867137	0.867137	1.38013	0.372028	0.64185	0.999675	no	OK	44.4132	41.0886	44.4132	-0.11225	-0.375459	0.49545	0.999987	no	ENST00000434391.2	protein_coding	KNOWN	nonsense_mediated_decay	j
TCONS_00001247	XLOC_000399	DHDDS	1:26758772-26797785	0_min	30_min	OK	21.4555	20.1685	21.4555	-0.0892498	-0.245696	0.6654	0.999675	no	OK	44.4132	41.0886	44.4132	-0.11225	-0.375459	0.49545	0.999987	no	ENST00000236342.7	protein_coding	KNOWN	protein_coding	=
TCONS_00001254	XLOC_000399	DHDDS	1:26758772-26797785	0_min	30_min	OK	5.30858	4.39299	5.30858	-0.273124	-0.164696	0.77865	0.999675	no	OK	44.4132	41.0886	44.4132	-0.11225	-0.375459	0.49545	0.999987	no	ENST00000434391.2	protein_coding	KNOWN	nonsense_mediated_decay	j
TCONS_00001251	XLOC_000399	DHDDS	1:26758772-26797785	0_min	30_min	OK	0.370768	0.501135	0.501135	0.434683	0.16026	0.85265	0.999675	no	OK	44.4132	41.0886	44.4132	-0.11225	-0.375459	0.49545	0.999987	no	ENST00000434391.2	protein_coding	KNOWN	nonsense_mediated_decay	j
TCONS_00001250	XLOC_000399	DHDDS	1:26758772-26797785	0_min	30_min	OK	0.324226	0.272234	0.324226	-0.252154	-0.0479909	0.88165	0.999675	no	OK	44.4132	41.0886	44.4132	-0.11225	-0.375459	0.49545	0.999987	no	ENST00000434391.2	protein_coding	KNOWN	nonsense_mediated_decay	j
TCONS_00001244	XLOC_000399	DHDDS	1:26758772-26797785	0_min	30_min	OK	1.02467	0.887329	1.02467	-0.207617	-0.0814974	0.8915	0.999675	no	OK	44.4132	41.0886	44.4132	-0.11225	-0.375459	0.49545	0.999987	no	ENST00000434391.2	protein_coding	KNOWN	nonsense_mediated_decay	=
TCONS_00001245	XLOC_000399	DHDDS	1:26758772-26797785	0_min	30_min	OK	0.518651	0.567338	0.567338	0.129444	0.0298911	0.9406	0.999675	no	OK	44.4132	41.0886	44.4132	-0.11225	-0.375459	0.49545	0.999987	no	ENST00000427245.2	protein_coding	KNOWN	protein_coding	=
TCONS_00001246	XLOC_000399	DHDDS	1:26758772-26797785	0_min	30_min	OK	3.15598	3.11308	3.15598	-0.0197486	-0.0187445	0.975	0.999675	no	OK	44.4132	41.0886	44.4132	-0.11225	-0.375459	0.49545	0.999987	no	ENST00000525682.2	protein_coding	KNOWN	protein_coding	=
TCONS_00001263	XLOC_000400	HMGN2	1:26798953-26802463	0_min	30_min	OK	16.9343	12.6345	16.9343	-0.42257	-0.857939	0.1381	0.999675	no	OK	77.2549	69.5252	77.2549	-0.152091	-0.580572	0.30885	0.999987	no	ENST00000493418.1	protein_coding	KNOWN	processed_transcript	=
TCONS_00001262	XLOC_000400	HMGN2	1:26798953-26802463	0_min	30_min	OK	8.73642	6.46624	8.73642	-0.434114	-0.524063	0.3555	0.999675	no	OK	77.2549	69.5252	77.2549	-0.152091	-0.580572	0.30885	0.999987	no	ENST00000466194.1	protein_coding	KNOWN	processed_transcript	=
TCONS_00001258	XLOC_000400	HMGN2	1:26798953-26802463	0_min	30_min	OK	13.7145	12.614	13.7145	-0.120681	-0.199205	0.73145	0.999675	no	OK	77.2549	69.5252	77.2549	-0.152091	-0.580572	0.30885	0.999987	no	ENST00000460563.1	protein_coding	KNOWN	processed_transcript	=
TCONS_00001259	XLOC_000400	HMGN2	1:26798953-26802463	0_min	30_min	OK	0.549149	0.502886	0.549149	-0.126966	-0.0391999	0.95065	0.999675	no	OK	77.2549	69.5252	77.2549	-0.152091	-0.580572	0.30885	0.999987	no	ENST00000463817.1	protein_coding	KNOWN	processed_transcript	=
TCONS_00001260	XLOC_000400	HMGN2	1:26798953-26802463	0_min	30_min	OK	37.2171	37.2379	37.2379	0.000808364	0.00192383	0.9971	0.999675	no	OK	77.2549	69.5252	77.2549	-0.152091	-0.580572	0.30885	0.999987	no	ENST00000361427.5	protein_coding	KNOWN	protein_coding	=
TCONS_00001270	XLOC_000401	RPS6KA1	1:26856251-26901521	0_min	30_min	OK	2.8693	5.88391	5.88391	1.03607	0.765275	0.2024	0.999675	no	OK	26.7869	26.5545	26.7869	-0.0125742	-0.0481114	0.9317	0.999987	no	ENST00000530003.1	protein_coding	KNOWN	protein_coding	=
TCONS_00001266	XLOC_000401	RPS6KA1	1:26856251-26901521	0_min	30_min	OK	22.401	19.0493	22.401	-0.233826	-0.72451	0.2046	0.999675	no	OK	26.7869	26.5545	26.7869	-0.0125742	-0.0481114	0.9317	0.999987	no	ENST00000374168.2	protein_coding	KNOWN	protein_coding	=
TCONS_00001272	XLOC_000401	RPS6KA1	1:26856251-26901521	0_min	30_min	OK	0.954498	0.87038	0.954498	-0.133096	-0.0673639	0.91695	0.999675	no	OK	26.7869	26.5545	26.7869	-0.0125742	-0.0481114	0.9317	0.999987	no	ENST00000531113.1	protein_coding	KNOWN	retained_intron	=
TCONS_00001284	XLOC_000404	ARID1A	1:27022523-27108601	0_min	30_min	OK	2.71776	3.89113	3.89113	0.517767	0.549407	0.35195	0.999675	no	OK	19.6534	21.9648	21.9648	0.160419	0.587597	0.30285	0.999987	no	ENST00000532781.1	protein_coding	KNOWN	nonsense_mediated_decay	=
TCONS_00001283	XLOC_000404	ARID1A	1:27022523-27108601	0_min	30_min	OK	7.13778	8.36813	8.36813	0.229431	0.430599	0.45565	0.999675	no	OK	19.6534	21.9648	21.9648	0.160419	0.587597	0.30285	0.999987	no	ENST00000466382.1	protein_coding	KNOWN	nonsense_mediated_decay	=
TCONS_00001282	XLOC_000404	ARID1A	1:27022523-27108601	0_min	30_min	OK	3.07755	2.7388	3.07755	-0.168238	-0.276743	0.6294	0.999675	no	OK	19.6534	21.9648	21.9648	0.160419	0.587597	0.30285	0.999987	no	ENST00000324856.7	protein_coding	KNOWN	protein_coding	j
TCONS_00001278	XLOC_000404	ARID1A	1:27022523-27108601	0_min	30_min	OK	2.02943	2.13298	2.13298	0.0717987	0.0954431	0.86285	0.999675	no	OK	19.6534	21.9648	21.9648	0.160419	0.587597	0.30285	0.999987	no	ENST00000324856.7	protein_coding	KNOWN	protein_coding	=
TCONS_00001280	XLOC_000404	ARID1A	1:27022523-27108601	0_min	30_min	OK	4.69066	4.83366	4.83366	0.0433239	0.0880242	0.8786	0.999675	no	OK	19.6534	21.9648	21.9648	0.160419	0.587597	0.30285	0.999987	no	ENST00000324856.7	protein_coding	KNOWN	protein_coding	j
TCONS_00001287	XLOC_000405	PIGV	1:27113962-27125060	0_min	30_min	OK	0.00217188	0.395871	0.395871	7.50994	0.393646	0.1393	0.999675	no	OK	9.60696	9.4917	9.60696	-0.0174141	-0.0509177	0.9238	0.999987	no	ENST00000472757.1	protein_coding	KNOWN	nonsense_mediated_decay	=
TCONS_00001288	XLOC_000405	PIGV	1:27113962-27125060	0_min	30_min	OK	2.52017	1.97368	2.52017	-0.352627	-0.469268	0.41535	0.999675	no	OK	9.60696	9.4917	9.60696	-0.0174141	-0.0509177	0.9238	0.999987	no	ENST00000078527.4	protein_coding	KNOWN	protein_coding	=
TCONS_00001285	XLOC_000405	PIGV	1:27113962-27125060	0_min	30_min	OK	0.515881	0.636293	0.636293	0.302654	0.137724	0.7549	0.999675	no	OK	9.60696	9.4917	9.60696	-0.0174141	-0.0509177	0.9238	0.999987	no	ENST00000430292.1	protein_coding	KNOWN	protein_coding	=
TCONS_00001289	XLOC_000405	PIGV	1:27113962-27125060	0_min	30_min	OK	0.334853	0.392531	0.392531	0.229279	0.113869	0.84455	0.999675	no	OK	9.60696	9.4917	9.60696	-0.0174141	-0.0509177	0.9238	0.999987	no	ENST00000449950.2	protein_coding	KNOWN	protein_coding	=
TCONS_00001290	XLOC_000405	PIGV	1:27113962-27125060	0_min	30_min	OK	1.30917	1.25581	1.30917	-0.0600363	-0.0578661	0.91595	0.999675	no	OK	9.60696	9.4917	9.60696	-0.0174141	-0.0509177	0.9238	0.999987	no	ENST00000374145.1	protein_coding	KNOWN	protein_coding	=
TCONS_00001286	XLOC_000405	PIGV	1:27113962-27125060	0_min	30_min	OK	4.80403	4.80355	4.80403	-0.000144615	-0.000296672	0.9986	0.999675	no	OK	9.60696	9.4917	9.60696	-0.0174141	-0.0509177	0.9238	0.999987	no	ENST00000449950.2	protein_coding	KNOWN	protein_coding	j
TCONS_00001292	XLOC_000406	PIGV	1:27113962-27125060	0_min	30_min	OK	1.44228	0.993659	1.44228	-0.537526	-0.482525	0.40065	0.999675	no	OK	1.44228	0.993659	1.44228	-0.537526	-0.482525	0.40065	0.999987	no	ENST00000449950.2	protein_coding	KNOWN	protein_coding	i
TCONS_00001293	XLOC_000407	PIGV	1:27125289-27127136	0_min	30_min	OK	0.457005	0.454255	0.457005	-0.00870739	-0.0158906	0.9825	0.999675	no	OK	0.457005	0.454255	0.457005	-0.00870739	-0.0158906	0.9825	0.999987	no	ENST00000374145.1	protein_coding	KNOWN	protein_coding	p
TCONS_00001298	XLOC_000410	ZDHHC18	1:27153200-27184093	0_min	30_min	OK	3.25683	2.44539	3.25683	-0.413405	-0.967161	0.09335	0.999675	no	OK	6.73757	6.58144	6.73757	-0.0338252	-0.110965	0.84725	0.999987	no	ENST00000374142.4	protein_coding	KNOWN	protein_coding	j
TCONS_00001300	XLOC_000410	ZDHHC18	1:27153200-27184093	0_min	30_min	OK	2.85963	3.67642	3.67642	0.36247	0.768882	0.18085	0.999675	no	OK	6.73757	6.58144	6.73757	-0.0338252	-0.110965	0.84725	0.999987	no	ENST00000374142.4	protein_coding	KNOWN	protein_coding	j
TCONS_00001296	XLOC_000410	ZDHHC18	1:27153200-27184093	0_min	30_min	OK	0.580264	0.373778	0.580264	-0.634528	-0.466969	0.4086	0.999675	no	OK	6.73757	6.58144	6.73757	-0.0338252	-0.110965	0.84725	0.999987	no	ENST00000374142.4	protein_coding	KNOWN	protein_coding	j
TCONS_00001306	XLOC_000413	SFN	1:27189632-27190947	0_min	30_min	OK	270.692	300.286	300.286	0.149686	0.639903	0.2653	0.999675	no	OK	270.692	300.286	300.286	0.149686	0.639903	0.2653	0.999987	no	ENST00000339276.4	protein_coding	KNOWN	protein_coding	=
TCONS_00001310	XLOC_000414	NUDC	1:27216978-27273353	0_min	30_min	OK	2.18886	1.92067	2.18886	-0.188566	-0.117443	0.8373	0.999675	no	OK	40.3131	40.6896	40.6896	0.013411	0.0467375	0.93325	0.999987	no	ENST00000484772.1	protein_coding	KNOWN	processed_transcript	=
TCONS_00001308	XLOC_000414	NUDC	1:27216978-27273353	0_min	30_min	OK	37.7912	38.3687	38.3687	0.0218797	0.0750558	0.89715	0.999675	no	OK	40.3131	40.6896	40.6896	0.013411	0.0467375	0.93325	0.999987	no	ENST00000321265.5	protein_coding	KNOWN	protein_coding	=
TCONS_00001311	XLOC_000415	-	1:27288514-27289709	0_min	30_min	OK	0.22672	0.187978	0.22672	-0.270351	-0.32778	0.5686	0.999675	no	OK	0.22672	0.187978	0.22672	-0.270351	-0.32778	0.5686	0.999987	no	-	-	-	-	u
TCONS_00001316	XLOC_000418	TRNP1	1:27320185-27327389	0_min	30_min	OK	9.51184	10.4126	10.4126	0.130535	0.172952	0.7707	0.999675	no	OK	26.053	26.5825	26.5825	0.0290272	0.0937405	0.8736	0.999987	no	ENST00000522111.2	protein_coding	KNOWN	protein_coding	j
TCONS_00001315	XLOC_000418	TRNP1	1:27320185-27327389	0_min	30_min	OK	3.78292	3.41822	3.78292	-0.146256	-0.159159	0.7851	0.999675	no	OK	26.053	26.5825	26.5825	0.0290272	0.0937405	0.8736	0.999987	no	ENST00000531285.1	protein_coding	KNOWN	protein_coding	=
TCONS_00001314	XLOC_000418	TRNP1	1:27320185-27327389	0_min	30_min	OK	12.7583	12.7517	12.7583	-0.000742987	-0.00189369	0.9978	0.999675	no	OK	26.053	26.5825	26.5825	0.0290272	0.0937405	0.8736	0.999987	no	ENST00000522111.2	protein_coding	KNOWN	protein_coding	=
TCONS_00001317	XLOC_000419	-	1:27330116-27331002	0_min	30_min	OK	0.761047	1.00391	1.00391	0.39957	0.699194	0.22985	0.999675	no	OK	0.761047	1.00391	1.00391	0.39957	0.699194	0.22985	0.999987	no	-	-	-	-	u
TCONS_00001324	XLOC_000422	NPM1P39	1:27533420-27534287	0_min	30_min	OK	1.20077	1.55227	1.55227	0.370423	0.711295	0.21325	0.999675	no	OK	1.20077	1.55227	1.55227	0.370423	0.711295	0.21325	0.999987	no	ENST00000449818.1	pseudogene	KNOWN	processed_pseudogene	=
TCONS_00001327	XLOC_000423	WDTC1	1:27561006-27635110	0_min	30_min	OK	1.25358	0.472486	1.25358	-1.40771	-0.814062	0.18175	0.999675	no	OK	11.782	10.7569	11.782	-0.131325	-0.478352	0.4056	0.999987	no	ENST00000447062.2	protein_coding	KNOWN	nonsense_mediated_decay	=
TCONS_00001326	XLOC_000423	WDTC1	1:27561006-27635110	0_min	30_min	OK	1.87617	2.30846	2.30846	0.299136	0.25654	0.5907	0.999675	no	OK	11.782	10.7569	11.782	-0.131325	-0.478352	0.4056	0.999987	no	ENST00000361771.3	protein_coding	KNOWN	protein_coding	=
TCONS_00001328	XLOC_000423	WDTC1	1:27561006-27635110	0_min	30_min	OK	4.45064	4.07411	4.45064	-0.127529	-0.283263	0.62625	0.999675	no	OK	11.782	10.7569	11.782	-0.131325	-0.478352	0.4056	0.999987	no	ENST00000491239.2	protein_coding	KNOWN	retained_intron	=
TCONS_00001325	XLOC_000423	WDTC1	1:27561006-27635110	0_min	30_min	OK	4.20159	3.88595	4.20159	-0.112668	-0.139748	0.7997	0.999675	no	OK	11.782	10.7569	11.782	-0.131325	-0.478352	0.4056	0.999987	no	ENST00000319394.3	protein_coding	KNOWN	protein_coding	=
TCONS_00001330	XLOC_000424	-	1:27635806-27639127	0_min	30_min	OK	0.336039	0.309911	0.336039	-0.116774	-0.221773	0.69395	0.999675	no	OK	0.336039	0.309911	0.336039	-0.116774	-0.221773	0.69395	0.999987	no	-	-	-	-	u
TCONS_00001333	XLOC_000425	TMEM222	1:27648650-27662891	0_min	30_min	OK	1.75396	1.2303	1.75396	-0.511605	-0.4335	0.45325	0.999675	no	OK	15.3386	15.3649	15.3649	0.00246773	0.00777265	0.9893	0.999987	no	ENST00000464720.1	protein_coding	KNOWN	nonsense_mediated_decay	=
TCONS_00001331	XLOC_000425	TMEM222	1:27648650-27662891	0_min	30_min	OK	6.9043	7.86815	7.86815	0.188529	0.333942	0.57065	0.999675	no	OK	15.3386	15.3649	15.3649	0.00246773	0.00777265	0.9893	0.999987	no	ENST00000374076.4	protein_coding	KNOWN	protein_coding	=
TCONS_00001336	XLOC_000425	TMEM222	1:27648650-27662891	0_min	30_min	OK	1.093	0.673536	1.093	-0.698469	-0.331037	0.57645	0.999675	no	OK	15.3386	15.3649	15.3649	0.00246773	0.00777265	0.9893	0.999987	no	ENST00000478104.1	protein_coding	KNOWN	nonsense_mediated_decay	=
TCONS_00001332	XLOC_000425	TMEM222	1:27648650-27662891	0_min	30_min	OK	1.02539	1.22101	1.22101	0.251902	0.316213	0.5879	0.999675	no	OK	15.3386	15.3649	15.3649	0.00246773	0.00777265	0.9893	0.999987	no	ENST00000486082.1	protein_coding	KNOWN	nonsense_mediated_decay	j
TCONS_00001338	XLOC_000425	TMEM222	1:27648650-27662891	0_min	30_min	OK	2.55917	2.2486	2.55917	-0.186653	-0.28056	0.62895	0.999675	no	OK	15.3386	15.3649	15.3649	0.00246773	0.00777265	0.9893	0.999987	no	ENST00000471456.1	protein_coding	KNOWN	retained_intron	=
TCONS_00001335	XLOC_000425	TMEM222	1:27648650-27662891	0_min	30_min	OK	1.92961	2.12327	2.12327	0.137973	0.185846	0.745	0.999675	no	OK	15.3386	15.3649	15.3649	0.00246773	0.00777265	0.9893	0.999987	no	ENST00000464813.1	protein_coding	KNOWN	protein_coding	=
TCONS_00001346	XLOC_000426	SYTL1	1:27668509-27680428	0_min	30_min	OK	0.575901	1.66217	1.66217	1.52918	0.645279	0.23765	0.999675	no	OK	45.32	44.8869	45.32	-0.0138531	-0.0525608	0.9246	0.999987	no	ENST00000318074.5	protein_coding	KNOWN	protein_coding	j
TCONS_00001347	XLOC_000426	SYTL1	1:27668509-27680428	0_min	30_min	OK	2.59218	1.48605	2.59218	-0.802681	-0.654195	0.2414	0.999675	no	OK	45.32	44.8869	45.32	-0.0138531	-0.0525608	0.9246	0.999987	no	ENST00000318074.5	protein_coding	KNOWN	protein_coding	j
TCONS_00001345	XLOC_000426	SYTL1	1:27668509-27680428	0_min	30_min	OK	8.69333	7.61014	8.69333	-0.191986	-0.256459	0.64725	0.999675	no	OK	45.32	44.8869	45.32	-0.0138531	-0.0525608	0.9246	0.999987	no	ENST00000543823.1	protein_coding	KNOWN	protein_coding	=
TCONS_00001342	XLOC_000426	SYTL1	1:27668509-27680428	0_min	30_min	OK	7.96703	8.90189	8.90189	0.16007	0.262297	0.6489	0.999675	no	OK	45.32	44.8869	45.32	-0.0138531	-0.0525608	0.9246	0.999987	no	ENST00000483926.1	protein_coding	KNOWN	retained_intron	=
TCONS_00001341	XLOC_000426	SYTL1	1:27668509-27680428	0_min	30_min	OK	5.99927	6.89454	6.89454	0.200669	0.218309	0.69165	0.999675	no	OK	45.32	44.8869	45.32	-0.0138531	-0.0525608	0.9246	0.999987	no	ENST00000318074.5	protein_coding	KNOWN	protein_coding	=
TCONS_00001344	XLOC_000426	SYTL1	1:27668509-27680428	0_min	30_min	OK	3.11461	2.61003	3.11461	-0.254986	-0.180856	0.71615	0.999675	no	OK	45.32	44.8869	45.32	-0.0138531	-0.0525608	0.9246	0.999987	no	ENST00000318074.5	protein_coding	KNOWN	protein_coding	j
TCONS_00001340	XLOC_000426	SYTL1	1:27668509-27680428	0_min	30_min	OK	8.44357	7.85888	8.44357	-0.10353	-0.16695	0.77205	0.999675	no	OK	45.32	44.8869	45.32	-0.0138531	-0.0525608	0.9246	0.999987	no	ENST00000318074.5	protein_coding	KNOWN	protein_coding	j
TCONS_00001339	XLOC_000426	SYTL1	1:27668509-27680428	0_min	30_min	OK	7.93408	7.86318	7.93408	-0.0129505	-0.019189	0.9727	0.999675	no	OK	45.32	44.8869	45.32	-0.0138531	-0.0525608	0.9246	0.999987	no	ENST00000318074.5	protein_coding	KNOWN	protein_coding	j
TCONS_00001343	XLOC_000427	SYTL1	1:27668509-27680428	0_min	30_min	OK	13.1623	12.1781	13.1623	-0.11212	-0.120454	0.8318	0.999675	no	OK	13.1623	12.1781	13.1623	-0.11212	-0.120454	0.8318	0.999987	no	ENST00000318074.5	protein_coding	KNOWN	protein_coding	i
TCONS_00001354	XLOC_000432	FAM76A	1:28052329-28089633	0_min	30_min	OK	2.5584	2.04044	2.5584	-0.326362	-0.566784	0.3293	0.999675	no	OK	6.15886	5.47116	6.15886	-0.170817	-0.540889	0.344	0.999987	no	ENST00000010299.6	protein_coding	KNOWN	protein_coding	j
TCONS_00001356	XLOC_000432	FAM76A	1:28052329-28089633	0_min	30_min	OK	2.14065	1.71454	2.14065	-0.32023	-0.512861	0.36915	0.999675	no	OK	6.15886	5.47116	6.15886	-0.170817	-0.540889	0.344	0.999987	no	ENST00000373954.6	protein_coding	KNOWN	protein_coding	=
TCONS_00001353	XLOC_000432	FAM76A	1:28052329-28089633	0_min	30_min	OK	0.469611	0.602618	0.602618	0.359777	0.260637	0.6345	0.999675	no	OK	6.15886	5.47116	6.15886	-0.170817	-0.540889	0.344	0.999987	no	ENST00000010299.6	protein_coding	KNOWN	protein_coding	j
TCONS_00001352	XLOC_000432	FAM76A	1:28052329-28089633	0_min	30_min	OK	0.390907	0.418574	0.418574	0.0986593	0.0358826	0.93145	0.999675	no	OK	6.15886	5.47116	6.15886	-0.170817	-0.540889	0.344	0.999987	no	ENST00000530324.1	protein_coding	KNOWN	protein_coding	=
TCONS_00001355	XLOC_000432	FAM76A	1:28052329-28089633	0_min	30_min	OK	0.598394	0.615278	0.615278	0.040145	0.0280822	0.9565	0.999675	no	OK	6.15886	5.47116	6.15886	-0.170817	-0.540889	0.344	0.999987	no	ENST00000010299.6	protein_coding	KNOWN	protein_coding	j
TCONS_00001363	XLOC_000434	STX12	1:28099693-28150963	0_min	30_min	OK	14.2128	16.6511	16.6511	0.228425	0.658041	0.24795	0.999675	no	OK	27.4966	27.8865	27.8865	0.0203177	0.0598787	0.9047	0.999987	no	ENST00000373943.4	protein_coding	KNOWN	protein_coding	=
TCONS_00001368	XLOC_000434	STX12	1:28099693-28150963	0_min	30_min	OK	8.71237	6.85414	8.71237	-0.346091	-0.669903	0.25235	0.999675	no	OK	27.4966	27.8865	27.8865	0.0203177	0.0598787	0.9047	0.999987	no	ENST00000373943.4	protein_coding	KNOWN	protein_coding	j
TCONS_00001365	XLOC_000434	STX12	1:28099693-28150963	0_min	30_min	OK	1.98316	1.77217	1.98316	-0.162286	-0.0753871	0.71195	0.999675	no	OK	27.4966	27.8865	27.8865	0.0203177	0.0598787	0.9047	0.999987	no	ENST00000468761.1	protein_coding	KNOWN	processed_transcript	=
TCONS_00100297	XLOC_031175	RUNX1	21:36160097-36421641	0_min	30_min	OK	1.09347	2.32205	2.32205	1.08648	1.34306	0.02695	0.999675	no	NOTEST	0	0	0	0	0	1	1	no	ENST00000482318.1	protein_coding	KNOWN	nonsense_mediated_decay	=
TCONS_00001366	XLOC_000434	STX12	1:28099693-28150963	0_min	30_min	OK	2.51683	2.56442	2.56442	0.0270242	0.0112588	0.90165	0.999675	no	OK	27.4966	27.8865	27.8865	0.0203177	0.0598787	0.9047	0.999987	no	ENST00000481874.1	protein_coding	KNOWN	processed_transcript	=
TCONS_00001372	XLOC_000436	PPP1R8	1:28157288-28178187	0_min	30_min	OK	0.319092	0.17119	0.319092	-0.89838	-0.225775	0.7574	0.999675	no	OK	21.3352	21.4027	21.4027	0.00455858	0.0164923	0.97605	0.999987	no	ENST00000373931.4	protein_coding	KNOWN	protein_coding	j
TCONS_00001370	XLOC_000436	PPP1R8	1:28157288-28178187	0_min	30_min	OK	0.272057	0.198383	0.272057	-0.455618	-0.180071	0.82645	0.999675	no	OK	21.3352	21.4027	21.4027	0.00455858	0.0164923	0.97605	0.999987	no	ENST00000236412.7	protein_coding	KNOWN	protein_coding	=
TCONS_00001369	XLOC_000436	PPP1R8	1:28157288-28178187	0_min	30_min	OK	20.7426	20.956	20.956	0.0147681	0.0530734	0.92555	0.999675	no	OK	21.3352	21.4027	21.4027	0.00455858	0.0164923	0.97605	0.999987	no	ENST00000311772.5	protein_coding	KNOWN	protein_coding	=
TCONS_00001373	XLOC_000437	THEMIS2	1:28199054-28213196	0_min	30_min	OK	0.261317	0.676256	0.676256	1.37177	0.806989	0.20595	0.999675	no	OK	6.1846	5.70293	6.1846	-0.116976	-0.264601	0.61975	0.999987	no	ENST00000328928.7	protein_coding	KNOWN	protein_coding	j
TCONS_00001381	XLOC_000437	THEMIS2	1:28199054-28213196	0_min	30_min	OK	0.465122	0.0248028	0.465122	-4.22903	-0.383826	0.34965	0.999675	no	OK	6.1846	5.70293	6.1846	-0.116976	-0.264601	0.61975	0.999987	no	ENST00000482828.1	protein_coding	KNOWN	processed_transcript	=
TCONS_00001379	XLOC_000437	THEMIS2	1:28199054-28213196	0_min	30_min	OK	3.07255	2.66843	3.07255	-0.203446	-0.423548	0.46645	0.999675	no	OK	6.1846	5.70293	6.1846	-0.116976	-0.264601	0.61975	0.999987	no	ENST00000373921.3	protein_coding	KNOWN	protein_coding	=
TCONS_00001376	XLOC_000437	THEMIS2	1:28199054-28213196	0_min	30_min	OK	0.842625	0.702444	0.842625	-0.262508	-0.151333	0.7961	0.999675	no	OK	6.1846	5.70293	6.1846	-0.116976	-0.264601	0.61975	0.999987	no	ENST00000373927.3	protein_coding	KNOWN	protein_coding	=
TCONS_00001382	XLOC_000437	THEMIS2	1:28199054-28213196	0_min	30_min	OK	1.4632	1.37599	1.4632	-0.0886587	-0.133946	0.81575	0.999675	no	OK	6.1846	5.70293	6.1846	-0.116976	-0.264601	0.61975	0.999987	no	ENST00000492877.1	protein_coding	KNOWN	processed_transcript	=
TCONS_00001386	XLOC_000438	SMPDL3B	1:28261503-28294607	0_min	30_min	OK	0.260435	0.412969	0.412969	0.665112	0.312884	0.7205	0.999675	no	OK	2.947	2.90518	2.947	-0.0206175	-0.024408	0.9675	0.999987	no	ENST00000373888.4	protein_coding	KNOWN	protein_coding	=
TCONS_00001383	XLOC_000438	SMPDL3B	1:28261503-28294607	0_min	30_min	OK	2.56107	2.42356	2.56107	-0.0796178	-0.0873306	0.885	0.999675	no	OK	2.947	2.90518	2.947	-0.0206175	-0.024408	0.9675	0.999987	no	ENST00000373894.3	protein_coding	KNOWN	protein_coding	=
TCONS_00001396	XLOC_000439	XKR8	1:28261503-28294607	0_min	30_min	OK	1.35173	0.956518	1.35173	-0.498946	-0.535919	0.35855	0.999675	no	OK	3.83519	3.13331	3.83519	-0.291609	-0.467711	0.40605	0.999987	no	ENST00000373884.5	protein_coding	KNOWN	protein_coding	j
TCONS_00001395	XLOC_000439	XKR8	1:28261503-28294607	0_min	30_min	OK	1.79195	1.41122	1.79195	-0.344592	-0.307685	0.5754	0.999675	no	OK	3.83519	3.13331	3.83519	-0.291609	-0.467711	0.40605	0.999987	no	ENST00000373884.5	protein_coding	KNOWN	protein_coding	j
TCONS_00001390	XLOC_000439	XKR8	1:28261503-28294607	0_min	30_min	OK	0.534082	0.691207	0.691207	0.372057	0.302176	0.5978	0.999675	no	OK	3.83519	3.13331	3.83519	-0.291609	-0.467711	0.40605	0.999987	no	ENST00000373884.5	protein_coding	KNOWN	protein_coding	=
TCONS_00001391	XLOC_000440	XKR8	1:28261503-28294607	0_min	30_min	OK	0.426297	0.274862	0.426297	-0.633151	-0.267205	0.76745	0.999675	no	OK	0.426297	0.274862	0.426297	-0.633151	-0.267205	0.76745	0.999987	no	ENST00000373884.5	protein_coding	KNOWN	protein_coding	i
TCONS_00001392	XLOC_000441	XKR8	1:28261503-28294607	0_min	30_min	OK	0.286293	0.196665	0.286293	-0.541755	-0.174751	0.83415	0.999675	no	OK	0.286293	0.196665	0.286293	-0.541755	-0.174751	0.83415	0.999987	no	ENST00000373884.5	protein_coding	KNOWN	protein_coding	i
TCONS_00001393	XLOC_000442	XKR8	1:28261503-28294607	0_min	30_min	OK	1.17906	0.867282	1.17906	-0.443069	-0.192049	0.7843	0.999675	no	OK	1.17906	0.867282	1.17906	-0.443069	-0.192049	0.7843	0.999987	no	ENST00000373884.5	protein_coding	KNOWN	protein_coding	i
TCONS_00001394	XLOC_000443	XKR8	1:28261503-28294607	0_min	30_min	OK	1.66481	1.10464	1.66481	-0.591785	-0.327477	0.5437	0.999675	no	OK	1.66481	1.10464	1.66481	-0.591785	-0.327477	0.5437	0.999987	no	ENST00000373884.5	protein_coding	KNOWN	protein_coding	i
TCONS_00001400	XLOC_000444	ATPIF1	1:28562619-28616815	0_min	30_min	OK	12.9225	8.5356	12.9225	-0.598321	-1.00716	0.08225	0.999675	no	OK	80.0597	84.5615	84.5615	0.0789245	0.17443	0.76745	0.999987	no	ENST00000465645.1	protein_coding	KNOWN	protein_coding	=
TCONS_00001399	XLOC_000444	ATPIF1	1:28562619-28616815	0_min	30_min	OK	0.0425258	0.7073	0.7073	4.05591	0.297143	0.2511	0.999675	no	OK	80.0597	84.5615	84.5615	0.0789245	0.17443	0.76745	0.999987	no	ENST00000468425.2	protein_coding	KNOWN	protein_coding	=
TCONS_00001398	XLOC_000444	ATPIF1	1:28562619-28616815	0_min	30_min	OK	65.5443	72.9918	72.9918	0.155264	0.296382	0.60735	0.999675	no	OK	80.0597	84.5615	84.5615	0.0789245	0.17443	0.76745	0.999987	no	ENST00000335514.5	protein_coding	KNOWN	protein_coding	=
TCONS_00001397	XLOC_000444	ATPIF1	1:28562619-28616815	0_min	30_min	OK	1.55036	2.32678	2.32678	0.585734	0.221615	0.76475	0.999675	no	OK	80.0597	84.5615	84.5615	0.0789245	0.17443	0.76745	0.999987	no	ENST00000497986.1	protein_coding	KNOWN	protein_coding	=
TCONS_00001402	XLOC_000446	SESN2	1:28562619-28616815	0_min	30_min	OK	7.84917	9.28994	9.28994	0.24313	0.527523	0.35265	0.999675	no	OK	7.84917	9.28994	9.28994	0.24313	0.527523	0.35265	0.999987	no	ENST00000253063.3	protein_coding	KNOWN	protein_coding	=
TCONS_00001405	XLOC_000449	MED18	1:28655512-28662476	0_min	30_min	OK	0.213556	0.879428	0.879428	2.04195	0.984535	0.3224	0.999675	no	OK	13.7793	14.5725	14.5725	0.0807487	0.256118	0.65425	0.999987	no	ENST00000479574.1	protein_coding	KNOWN	processed_transcript	=
TCONS_00001406	XLOC_000449	MED18	1:28655512-28662476	0_min	30_min	OK	12.8583	13.083	13.083	0.0250008	0.075813	0.89625	0.999675	no	OK	13.7793	14.5725	14.5725	0.0807487	0.256118	0.65425	0.999987	no	ENST00000373842.4	protein_coding	KNOWN	protein_coding	=
TCONS_00001407	XLOC_000449	MED18	1:28655512-28662476	0_min	30_min	OK	0.707462	0.610052	0.707462	-0.213721	-0.0694767	0.909	0.999675	no	OK	13.7793	14.5725	14.5725	0.0807487	0.256118	0.65425	0.999987	no	ENST00000398997.2	protein_coding	KNOWN	protein_coding	=
TCONS_00001408	XLOC_000450	PHACTR4	1:28696113-28826881	0_min	30_min	OK	2.70626	3.37365	3.37365	0.31801	0.545347	0.3445	0.999675	no	OK	7.53681	7.43628	7.53681	-0.0193726	-0.0681548	0.90175	0.999987	no	ENST00000373839.3	protein_coding	KNOWN	protein_coding	=
TCONS_00001411	XLOC_000450	PHACTR4	1:28696113-28826881	0_min	30_min	OK	4.15622	3.60411	4.15622	-0.205628	-0.414922	0.4584	0.999675	no	OK	7.53681	7.43628	7.53681	-0.0193726	-0.0681548	0.90175	0.999987	no	ENST00000373836.3	protein_coding	KNOWN	protein_coding	=
TCONS_00001410	XLOC_000450	PHACTR4	1:28696113-28826881	0_min	30_min	OK	0.495864	0.379115	0.495864	-0.387308	-0.281909	0.6305	0.999675	no	OK	7.53681	7.43628	7.53681	-0.0193726	-0.0681548	0.90175	0.999987	no	ENST00000493669.1	protein_coding	KNOWN	processed_transcript	=
TCONS_00001415	XLOC_000452	RCC1	1:28832062-28873221	0_min	30_min	OK	14.4818	17.2808	17.2808	0.254927	0.69715	0.22795	0.999675	no	OK	29.558	31.5497	31.5497	0.0940815	0.32963	0.5411	0.999987	no	ENST00000373833.6	protein_coding	KNOWN	protein_coding	j
TCONS_00001414	XLOC_000452	RCC1	1:28832062-28873221	0_min	30_min	OK	5.18762	4.51438	5.18762	-0.200546	-0.326219	0.56325	0.999675	no	OK	29.558	31.5497	31.5497	0.0940815	0.32963	0.5411	0.999987	no	ENST00000373833.6	protein_coding	KNOWN	protein_coding	j
TCONS_00001422	XLOC_000452	RCC1	1:28832062-28873221	0_min	30_min	OK	1.23844	0.636413	1.23844	-0.960482	-0.321252	0.67325	0.999675	no	OK	29.558	31.5497	31.5497	0.0940815	0.32963	0.5411	0.999987	no	ENST00000411533.1	protein_coding	KNOWN	protein_coding	=
TCONS_00001417	XLOC_000452	RCC1	1:28832062-28873221	0_min	30_min	OK	0.742836	0.81747	0.81747	0.138123	0.132368	0.8189	0.999675	no	OK	29.558	31.5497	31.5497	0.0940815	0.32963	0.5411	0.999987	no	ENST00000373833.6	protein_coding	KNOWN	protein_coding	j
TCONS_00001418	XLOC_000452	RCC1	1:28832062-28873221	0_min	30_min	OK	1.63943	1.64812	1.64812	0.00762329	0.00336998	0.84095	0.999675	no	OK	29.558	31.5497	31.5497	0.0940815	0.32963	0.5411	0.999987	no	ENST00000434290.1	protein_coding	KNOWN	protein_coding	=
TCONS_00001416	XLOC_000452	RCC1	1:28832062-28873221	0_min	30_min	OK	3.8881	4.21711	4.21711	0.117187	0.112865	0.8445	0.999675	no	OK	29.558	31.5497	31.5497	0.0940815	0.32963	0.5411	0.999987	no	ENST00000398958.2	protein_coding	KNOWN	protein_coding	=
TCONS_00001421	XLOC_000452	RCC1	1:28832062-28873221	0_min	30_min	OK	0.452616	0.544116	0.544116	0.265627	0.110259	0.88805	0.999675	no	OK	29.558	31.5497	31.5497	0.0940815	0.32963	0.5411	0.999987	no	ENST00000373831.3	protein_coding	KNOWN	protein_coding	=
TCONS_00001420	XLOC_000452	RCC1	1:28832062-28873221	0_min	30_min	OK	1.51799	1.44956	1.51799	-0.0665527	-0.0395321	0.9453	0.999675	no	OK	29.558	31.5497	31.5497	0.0940815	0.32963	0.5411	0.999987	no	ENST00000373832.1	protein_coding	KNOWN	protein_coding	=
TCONS_00001432	XLOC_000453	TRNAU1AP	1:28879596-28909495	0_min	30_min	OK	1.40083	0.515012	1.40083	-1.44361	-0.631669	0.43565	0.999675	no	OK	16.3716	16.1581	16.3716	-0.0189415	-0.0367975	0.9488	0.999987	no	ENST00000480930.1	protein_coding	KNOWN	processed_transcript	j
TCONS_00001430	XLOC_000453	TRNAU1AP	1:28879596-28909495	0_min	30_min	OK	2.10906	2.42142	2.42142	0.199252	0.161373	0.77705	0.999675	no	OK	16.3716	16.1581	16.3716	-0.0189415	-0.0367975	0.9488	0.999987	no	ENST00000491577.1	protein_coding	KNOWN	processed_transcript	=
TCONS_00001431	XLOC_000453	TRNAU1AP	1:28879596-28909495	0_min	30_min	OK	0.968698	1.25249	1.25249	0.370676	0.173613	0.80985	0.999675	no	OK	16.3716	16.1581	16.3716	-0.0189415	-0.0367975	0.9488	0.999987	no	ENST00000480930.1	protein_coding	KNOWN	processed_transcript	j
TCONS_00001427	XLOC_000453	TRNAU1AP	1:28879596-28909495	0_min	30_min	OK	1.25401	1.39969	1.39969	0.158564	0.091456	0.875	0.999675	no	OK	16.3716	16.1581	16.3716	-0.0189415	-0.0367975	0.9488	0.999987	no	ENST00000495995.1	protein_coding	KNOWN	processed_transcript	=
TCONS_00001433	XLOC_000453	TRNAU1AP	1:28879596-28909495	0_min	30_min	OK	0.538507	0.494265	0.538507	-0.123679	-0.0458447	0.9225	0.999675	no	OK	16.3716	16.1581	16.3716	-0.0189415	-0.0367975	0.9488	0.999987	no	ENST00000480930.1	protein_coding	KNOWN	processed_transcript	j
TCONS_00001429	XLOC_000453	TRNAU1AP	1:28879596-28909495	0_min	30_min	OK	2.16447	2.08172	2.16447	-0.0562364	-0.0417326	0.9431	0.999675	no	OK	16.3716	16.1581	16.3716	-0.0189415	-0.0367975	0.9488	0.999987	no	ENST00000480930.1	protein_coding	KNOWN	processed_transcript	=
TCONS_00001426	XLOC_000453	TRNAU1AP	1:28879596-28909495	0_min	30_min	OK	7.90451	7.91978	7.91978	0.00278477	0.00371704	0.99575	0.999675	no	OK	16.3716	16.1581	16.3716	-0.0189415	-0.0367975	0.9488	0.999987	no	ENST00000373830.3	protein_coding	KNOWN	protein_coding	=
TCONS_00001440	XLOC_000457	GMEB1	1:28995243-29045865	0_min	30_min	OK	0.859328	1.17393	1.17393	0.450066	0.515767	0.3758	0.999675	no	OK	3.36116	3.51131	3.51131	0.0630492	0.196314	0.7291	0.999987	no	ENST00000373816.1	protein_coding	KNOWN	protein_coding	=
TCONS_00001441	XLOC_000457	GMEB1	1:28995243-29045865	0_min	30_min	OK	0.819161	0.539408	0.819161	-0.602771	-0.435959	0.4587	0.999675	no	OK	3.36116	3.51131	3.51131	0.0630492	0.196314	0.7291	0.999987	no	ENST00000361872.4	protein_coding	KNOWN	protein_coding	=
TCONS_00001446	XLOC_000457	GMEB1	1:28995243-29045865	0_min	30_min	OK	0.42465	0.572173	0.572173	0.430177	0.42743	0.46545	0.999675	no	OK	3.36116	3.51131	3.51131	0.0630492	0.196314	0.7291	0.999987	no	ENST00000373816.1	protein_coding	KNOWN	protein_coding	j
TCONS_00001442	XLOC_000457	GMEB1	1:28995243-29045865	0_min	30_min	OK	0.822683	0.798767	0.822683	-0.0425618	-0.0607342	0.91645	0.999675	no	OK	3.36116	3.51131	3.51131	0.0630492	0.196314	0.7291	0.999987	no	ENST00000294409.2	protein_coding	KNOWN	protein_coding	=
TCONS_00001444	XLOC_000457	GMEB1	1:28995243-29045865	0_min	30_min	OK	0.435337	0.427029	0.435337	-0.0277993	-0.0248186	0.96285	0.999675	no	OK	3.36116	3.51131	3.51131	0.0630492	0.196314	0.7291	0.999987	no	ENST00000373816.1	protein_coding	KNOWN	protein_coding	j
TCONS_00001443	XLOC_000458	GMEB1	1:28995243-29045865	0_min	30_min	OK	0.547396	0.51883	0.547396	-0.0773224	-0.0386586	0.94555	0.999675	no	OK	0.547396	0.51883	0.547396	-0.0773224	-0.0386586	0.94555	0.999987	no	ENST00000373816.1	protein_coding	KNOWN	protein_coding	i
TCONS_00001445	XLOC_000459	GMEB1	1:28995243-29045865	0_min	30_min	OK	0.405308	0.468498	0.468498	0.209025	0.0598145	0.91835	0.999675	no	OK	0.405308	0.468498	0.468498	0.209025	0.0598145	0.91835	0.999987	no	ENST00000373816.1	protein_coding	KNOWN	protein_coding	i
TCONS_00001447	XLOC_000460	GMEB1	1:28995243-29045865	0_min	30_min	OK	0.523724	0.506923	0.523724	-0.0470403	-0.0191612	0.8122	0.999675	no	OK	0.523724	0.506923	0.523724	-0.0470403	-0.0191612	0.8122	0.999987	no	ENST00000373816.1	protein_coding	KNOWN	protein_coding	i
TCONS_00001448	XLOC_000461	GMEB1	1:29046661-29047344	0_min	30_min	OK	0.223253	0.159425	0.223253	-0.4858	-0.438844	0.44005	0.999675	no	OK	0.223253	0.159425	0.223253	-0.4858	-0.438844	0.44005	0.999987	no	ENST00000373816.1	protein_coding	KNOWN	protein_coding	p
TCONS_00001452	XLOC_000462	YTHDF2	1:29063132-29096287	0_min	30_min	OK	3.06201	2.05231	3.06201	-0.577231	-0.556469	0.33595	0.999675	no	OK	46.4989	47.7817	47.7817	0.0392628	0.159178	0.7803	0.999987	no	ENST00000478283.1	protein_coding	KNOWN	processed_transcript	=
TCONS_00001449	XLOC_000462	YTHDF2	1:29063132-29096287	0_min	30_min	OK	0.00083271	0.279395	0.279395	8.39027	0.2069	0.4344	0.999675	no	OK	46.4989	47.7817	47.7817	0.0392628	0.159178	0.7803	0.999987	no	ENST00000542507.1	protein_coding	KNOWN	protein_coding	=
TCONS_00001454	XLOC_000462	YTHDF2	1:29063132-29096287	0_min	30_min	OK	26.791	29.0622	29.0622	0.117395	0.339691	0.5473	0.999675	no	OK	46.4989	47.7817	47.7817	0.0392628	0.159178	0.7803	0.999987	no	ENST00000542507.1	protein_coding	KNOWN	protein_coding	j
TCONS_00001450	XLOC_000462	YTHDF2	1:29063132-29096287	0_min	30_min	OK	16.5165	16.0964	16.5165	-0.0371706	-0.0875604	0.8765	0.999675	no	OK	46.4989	47.7817	47.7817	0.0392628	0.159178	0.7803	0.999987	no	ENST00000373812.3	protein_coding	KNOWN	protein_coding	=
TCONS_00001458	XLOC_000465	EPB41	1:29213583-29450447	0_min	30_min	OK	6.51481	7.39359	7.39359	0.182553	0.458793	0.41975	0.999675	no	OK	11.0482	11.9524	11.9524	0.11349	0.430512	0.4554	0.999987	no	ENST00000343067.4	protein_coding	KNOWN	protein_coding	j
TCONS_00001463	XLOC_000465	EPB41	1:29213583-29450447	0_min	30_min	OK	1.059	0.795505	1.059	-0.412764	-0.292617	0.60055	0.999675	no	OK	11.0482	11.9524	11.9524	0.11349	0.430512	0.4554	0.999987	no	ENST00000343067.4	protein_coding	KNOWN	protein_coding	j
TCONS_00001466	XLOC_000465	EPB41	1:29213583-29450447	0_min	30_min	OK	1.24779	1.51459	1.51459	0.279552	0.21411	0.70955	0.999675	no	OK	11.0482	11.9524	11.9524	0.11349	0.430512	0.4554	0.999987	no	ENST00000347529.3	protein_coding	KNOWN	protein_coding	=
TCONS_00001462	XLOC_000465	EPB41	1:29213583-29450447	0_min	30_min	OK	1.49969	1.71552	1.71552	0.193984	0.197948	0.7116	0.999675	no	OK	11.0482	11.9524	11.9524	0.11349	0.430512	0.4554	0.999987	no	ENST00000343067.4	protein_coding	KNOWN	protein_coding	j
TCONS_00001461	XLOC_000465	EPB41	1:29213583-29450447	0_min	30_min	OK	0.435703	0.382635	0.435703	-0.187377	-0.116789	0.84195	0.999675	no	OK	11.0482	11.9524	11.9524	0.11349	0.430512	0.4554	0.999987	no	ENST00000398863.2	protein_coding	KNOWN	protein_coding	=
TCONS_00001475	XLOC_000467	PTPRU	1:29563027-29653325	0_min	30_min	OK	10.7376	11.645	11.645	0.117038	0.289978	0.61035	0.999675	no	OK	22.8502	23.9117	23.9117	0.0655122	0.260255	0.6494	0.999987	no	ENST00000323874.8	protein_coding	KNOWN	protein_coding	j
TCONS_00001469	XLOC_000467	PTPRU	1:29563027-29653325	0_min	30_min	OK	11.6616	12.1755	12.1755	0.0622248	0.177435	0.7545	0.999675	no	OK	22.8502	23.9117	23.9117	0.0655122	0.260255	0.6494	0.999987	no	ENST00000373779.3	protein_coding	KNOWN	protein_coding	=
TCONS_00001480	XLOC_000470	MATN1-AS1	1:30990707-31383660	0_min	30_min	OK	1.98926	2.36247	2.36247	0.248065	0.192002	0.73695	0.999675	no	OK	6.43913	6.19533	6.43913	-0.0556845	-0.0520765	0.928	0.999987	no	ENST00000414532.2	antisense	NOVEL	antisense	j
TCONS_00001479	XLOC_000470	MATN1-AS1	1:30990707-31383660	0_min	30_min	OK	3.45378	3.01527	3.45378	-0.195889	-0.130975	0.8204	0.999675	no	OK	6.43913	6.19533	6.43913	-0.0556845	-0.0520765	0.928	0.999987	no	ENST00000414532.2	antisense	NOVEL	antisense	=
TCONS_00001484	XLOC_000470	MATN1-AS1	1:30990707-31383660	0_min	30_min	OK	0.75551	0.735867	0.75551	-0.0380061	-0.020653	0.97515	0.999675	no	OK	6.43913	6.19533	6.43913	-0.0556845	-0.0520765	0.928	0.999987	no	ENST00000414763.1	antisense	NOVEL	antisense	j
TCONS_00001488	XLOC_000472	ZCCHC17	1:31769841-31837783	0_min	30_min	OK	13.4396	13.8451	13.8451	0.0428902	0.126676	0.81835	0.999675	no	OK	15.2092	15.5923	15.5923	0.035894	0.115421	0.8364	0.999987	no	ENST00000344147.5	protein_coding	KNOWN	protein_coding	=
TCONS_00001490	XLOC_000472	ZCCHC17	1:31769841-31837783	0_min	30_min	OK	0.651315	0.561477	0.651315	-0.21413	-0.12773	0.8295	0.999675	no	OK	15.2092	15.5923	15.5923	0.035894	0.115421	0.8364	0.999987	no	ENST00000373714.1	protein_coding	KNOWN	protein_coding	=
TCONS_00001489	XLOC_000472	ZCCHC17	1:31769841-31837783	0_min	30_min	OK	0.997226	0.979582	0.997226	-0.0257535	-0.017924	0.976	0.999675	no	OK	15.2092	15.5923	15.5923	0.035894	0.115421	0.8364	0.999987	no	ENST00000546109.1	protein_coding	KNOWN	protein_coding	=
TCONS_00001492	XLOC_000473	FABP3	1:31838471-31850324	0_min	30_min	OK	0.340001	0.378102	0.378102	0.153239	0.284304	0.61625	0.999675	no	OK	0.340001	0.378102	0.378102	0.153239	0.284304	0.61625	0.999987	no	ENST00000482018.1	protein_coding	KNOWN	protein_coding	x
TCONS_00001494	XLOC_000474	SERINC2	1:31882411-31907525	0_min	30_min	OK	17.4238	19.0564	19.0564	0.129218	0.413487	0.47365	0.999675	no	OK	19.2796	21.0552	21.0552	0.127104	0.43952	0.445	0.999987	no	ENST00000373709.3	protein_coding	KNOWN	protein_coding	=
TCONS_00001495	XLOC_000474	SERINC2	1:31882411-31907525	0_min	30_min	OK	1.05821	1.14761	1.14761	0.117006	0.0757341	0.8986	0.999675	no	OK	19.2796	21.0552	21.0552	0.127104	0.43952	0.445	0.999987	no	ENST00000536384.1	protein_coding	KNOWN	protein_coding	=
TCONS_00001496	XLOC_000474	SERINC2	1:31882411-31907525	0_min	30_min	OK	0.797559	0.851176	0.851176	0.0938662	0.0682615	0.9075	0.999675	no	OK	19.2796	21.0552	21.0552	0.127104	0.43952	0.445	0.999987	no	ENST00000491976.1	protein_coding	KNOWN	processed_transcript	=
TCONS_00001506	XLOC_000478	TINAGL1	1:32033543-32053290	0_min	30_min	OK	6.78701	8.2981	8.2981	0.290005	0.642606	0.2627	0.999675	no	OK	15.4955	16.6677	16.6677	0.105201	0.327194	0.5616	0.999987	no	ENST00000271064.7	protein_coding	KNOWN	protein_coding	=
TCONS_00001502	XLOC_000478	TINAGL1	1:32033543-32053290	0_min	30_min	OK	0.581642	0.28177	0.581642	-1.04561	-0.526784	0.3408	0.999675	no	OK	15.4955	16.6677	16.6677	0.105201	0.327194	0.5616	0.999987	no	ENST00000271064.7	protein_coding	KNOWN	protein_coding	j
TCONS_00001501	XLOC_000478	TINAGL1	1:32033543-32053290	0_min	30_min	OK	1.18	1.68161	1.68161	0.511053	0.521679	0.3507	0.999675	no	OK	15.4955	16.6677	16.6677	0.105201	0.327194	0.5616	0.999987	no	ENST00000271064.7	protein_coding	KNOWN	protein_coding	j
TCONS_00001509	XLOC_000478	TINAGL1	1:32033543-32053290	0_min	30_min	OK	0.52233	0.200668	0.52233	-1.38015	-0.453365	0.53995	0.999675	no	OK	15.4955	16.6677	16.6677	0.105201	0.327194	0.5616	0.999987	no	ENST00000271064.7	protein_coding	KNOWN	protein_coding	j
TCONS_00001500	XLOC_000478	TINAGL1	1:32033543-32053290	0_min	30_min	OK	0.747706	0.625656	0.747706	-0.257102	-0.120001	0.7342	0.999675	no	OK	15.4955	16.6677	16.6677	0.105201	0.327194	0.5616	0.999987	no	ENST00000441210.2	protein_coding	KNOWN	protein_coding	=
TCONS_00001503	XLOC_000478	TINAGL1	1:32033543-32053290	0_min	30_min	OK	0.506901	0.673737	0.673737	0.410481	0.206475	0.73555	0.999675	no	OK	15.4955	16.6677	16.6677	0.105201	0.327194	0.5616	0.999987	no	ENST00000271064.7	protein_coding	KNOWN	protein_coding	j
TCONS_00001511	XLOC_000478	TINAGL1	1:32033543-32053290	0_min	30_min	OK	1.11772	0.969673	1.11772	-0.204991	-0.181174	0.7512	0.999675	no	OK	15.4955	16.6677	16.6677	0.105201	0.327194	0.5616	0.999987	no	ENST00000271064.7	protein_coding	KNOWN	protein_coding	j
TCONS_00001510	XLOC_000478	TINAGL1	1:32033543-32053290	0_min	30_min	OK	1.07646	0.975833	1.07646	-0.14159	-0.162917	0.78375	0.999675	no	OK	15.4955	16.6677	16.6677	0.105201	0.327194	0.5616	0.999987	no	ENST00000481165.1	protein_coding	KNOWN	processed_transcript	=
TCONS_00001508	XLOC_000478	TINAGL1	1:32033543-32053290	0_min	30_min	OK	0.712649	0.692672	0.712649	-0.0410204	-0.014127	0.9602	0.999675	no	OK	15.4955	16.6677	16.6677	0.105201	0.327194	0.5616	0.999987	no	ENST00000466998.1	protein_coding	KNOWN	processed_transcript	=
TCONS_00001505	XLOC_000478	TINAGL1	1:32033543-32053290	0_min	30_min	OK	2.26258	2.26746	2.26746	0.00310864	0.00282523	0.9956	0.999675	no	OK	15.4955	16.6677	16.6677	0.105201	0.327194	0.5616	0.999987	no	ENST00000271064.7	protein_coding	KNOWN	protein_coding	j
TCONS_00001540	XLOC_000482	KHDRBS1	1:32479429-32568467	0_min	30_min	OK	52.8892	58.2569	58.2569	0.139456	0.528267	0.35145	0.999675	no	OK	60.5202	66.2941	66.2941	0.131463	0.520637	0.35945	0.999987	no	ENST00000327300.7	protein_coding	KNOWN	protein_coding	=
TCONS_00001542	XLOC_000482	KHDRBS1	1:32479429-32568467	0_min	30_min	OK	1.67572	2.4574	2.4574	0.552353	0.333141	0.5751	0.999675	no	OK	60.5202	66.2941	66.2941	0.131463	0.520637	0.35945	0.999987	no	ENST00000492989.1	protein_coding	KNOWN	protein_coding	=
TCONS_00001541	XLOC_000482	KHDRBS1	1:32479429-32568467	0_min	30_min	OK	0.670015	0.458505	0.670015	-0.547258	-0.204743	0.804	0.999675	no	OK	60.5202	66.2941	66.2941	0.131463	0.520637	0.35945	0.999987	no	ENST00000307714.8	protein_coding	KNOWN	processed_transcript	=
TCONS_00001543	XLOC_000482	KHDRBS1	1:32479429-32568467	0_min	30_min	OK	5.28527	5.12125	5.28527	-0.0454806	-0.041839	0.9409	0.999675	no	OK	60.5202	66.2941	66.2941	0.131463	0.520637	0.35945	0.999987	no	ENST00000484270.2	protein_coding	KNOWN	processed_transcript	=
TCONS_00001544	XLOC_000483	KHDRBS1	1:32479429-32568467	0_min	30_min	OK	2.74139	2.32654	2.74139	-0.236722	-0.0705153	0.9039	0.999675	no	OK	2.74139	2.32654	2.74139	-0.236722	-0.0705153	0.9039	0.999987	no	ENST00000484270.2	protein_coding	KNOWN	processed_transcript	i
TCONS_00001556	XLOC_000484	TMEM39B	1:32479429-32568467	0_min	30_min	OK	1.45645	2.20129	2.20129	0.595888	0.386683	0.4802	0.999675	no	OK	7.97203	8.00717	8.00717	0.00634507	0.00751744	0.9896	0.999987	no	ENST00000476968.1	protein_coding	KNOWN	processed_transcript	j
TCONS_00001551	XLOC_000484	TMEM39B	1:32479429-32568467	0_min	30_min	OK	0.804339	0.484373	0.804339	-0.731684	-0.302099	0.66685	0.999675	no	OK	7.97203	8.00717	8.00717	0.00634507	0.00751744	0.9896	0.999987	no	ENST00000456834.2	protein_coding	KNOWN	protein_coding	=
TCONS_00001546	XLOC_000484	TMEM39B	1:32479429-32568467	0_min	30_min	OK	0.918979	0.629494	0.918979	-0.545838	-0.223141	0.7994	0.999675	no	OK	7.97203	8.00717	8.00717	0.00634507	0.00751744	0.9896	0.999987	no	ENST00000476968.1	protein_coding	KNOWN	processed_transcript	j
TCONS_00001555	XLOC_000484	TMEM39B	1:32479429-32568467	0_min	30_min	OK	0.328817	0.424846	0.424846	0.369656	0.0973083	0.84445	0.999675	no	OK	7.97203	8.00717	8.00717	0.00634507	0.00751744	0.9896	0.999987	no	ENST00000476968.1	protein_coding	KNOWN	processed_transcript	=
TCONS_00001549	XLOC_000484	TMEM39B	1:32479429-32568467	0_min	30_min	OK	4.00042	4.07159	4.07159	0.0254411	0.0186672	0.9737	0.999675	no	OK	7.97203	8.00717	8.00717	0.00634507	0.00751744	0.9896	0.999987	no	ENST00000441402.1	protein_coding	KNOWN	nonsense_mediated_decay	=
TCONS_00001558	XLOC_000485	KPNA6	1:32573638-32642169	0_min	30_min	OK	0.420362	0.815941	0.815941	0.956834	0.569526	0.31175	0.999675	no	OK	22.8657	23.3171	23.3171	0.028203	0.118085	0.8338	0.999987	no	ENST00000471599.1	protein_coding	KNOWN	nonsense_mediated_decay	=
TCONS_00001557	XLOC_000485	KPNA6	1:32573638-32642169	0_min	30_min	OK	22.4351	22.4781	22.4781	0.00276387	0.0114413	0.9842	0.999675	no	OK	22.8657	23.3171	23.3171	0.028203	0.118085	0.8338	0.999987	no	ENST00000373625.3	protein_coding	KNOWN	protein_coding	=
TCONS_00001563	XLOC_000486	TXLNA	1:32645286-32663886	0_min	30_min	OK	12.2112	13.4356	13.4356	0.137856	0.306455	0.5898	0.999675	no	OK	41.1792	41.2474	41.2474	0.0023877	0.010272	0.98535	0.999987	no	ENST00000373609.1	protein_coding	KNOWN	protein_coding	=
TCONS_00001562	XLOC_000486	TXLNA	1:32645286-32663886	0_min	30_min	OK	28.9679	27.8117	28.9679	-0.0587629	-0.198561	0.72665	0.999675	no	OK	41.1792	41.2474	41.2474	0.0023877	0.010272	0.98535	0.999987	no	ENST00000373610.3	protein_coding	KNOWN	protein_coding	=
TCONS_00001565	XLOC_000488	CCDC28B	1:32665986-32674288	0_min	30_min	OK	1.01097	0.866939	1.01097	-0.221742	-0.159962	0.77785	0.999675	no	OK	3.89	3.68092	3.89	-0.0797022	-0.1165	0.8371	0.999987	no	ENST00000373602.5	protein_coding	KNOWN	protein_coding	=
TCONS_00001569	XLOC_000488	CCDC28B	1:32665986-32674288	0_min	30_min	OK	1.07867	0.981548	1.07867	-0.136118	-0.0882854	0.88125	0.999675	no	OK	3.89	3.68092	3.89	-0.0797022	-0.1165	0.8371	0.999987	no	ENST00000483009.1	protein_coding	KNOWN	processed_transcript	=
TCONS_00001566	XLOC_000488	CCDC28B	1:32665986-32674288	0_min	30_min	OK	0.697995	0.745299	0.745299	0.0946023	0.0610215	0.92035	0.999675	no	OK	3.89	3.68092	3.89	-0.0797022	-0.1165	0.8371	0.999987	no	ENST00000469003.1	protein_coding	KNOWN	nonsense_mediated_decay	=
TCONS_00001567	XLOC_000488	CCDC28B	1:32665986-32674288	0_min	30_min	OK	1.10235	1.08713	1.10235	-0.0200562	-0.0188296	0.9723	0.999675	no	OK	3.89	3.68092	3.89	-0.0797022	-0.1165	0.8371	0.999987	no	ENST00000421922.2	protein_coding	KNOWN	protein_coding	=
TCONS_00001570	XLOC_000489	IQCC	1:32665986-32674288	0_min	30_min	OK	1.73078	1.44733	1.73078	-0.258021	-0.344554	0.5477	0.999675	no	OK	3.44695	2.94019	3.44695	-0.229409	-0.467187	0.4181	0.999987	no	ENST00000537469.1	protein_coding	KNOWN	protein_coding	=
TCONS_00001571	XLOC_000489	IQCC	1:32665986-32674288	0_min	30_min	OK	1.71617	1.49286	1.71617	-0.201117	-0.250832	0.66515	0.999675	no	OK	3.44695	2.94019	3.44695	-0.229409	-0.467187	0.4181	0.999987	no	ENST00000291358.6	protein_coding	KNOWN	protein_coding	=
TCONS_00001573	XLOC_000490	DCDC2B	1:32674694-32697205	0_min	30_min	OK	0.247093	0.328053	0.328053	0.408876	0.0947216	0.81315	0.999675	no	OK	0.247093	0.328053	0.328053	0.408876	0.0946712	0.8088	0.999987	no	ENST00000487056.1	protein_coding	KNOWN	retained_intron	=
TCONS_00001574	XLOC_000491	EIF3I	1:32674694-32697205	0_min	30_min	OK	92.757	102.911	102.911	0.149875	0.586344	0.304	0.999675	no	OK	96.2011	107.048	107.048	0.154131	0.594346	0.2895	0.999987	no	ENST00000373586.1	protein_coding	KNOWN	protein_coding	j
TCONS_00001575	XLOC_000491	EIF3I	1:32674694-32697205	0_min	30_min	OK	0.446236	0.311809	0.446236	-0.517145	-0.0635681	0.73935	0.999675	no	OK	96.2011	107.048	107.048	0.154131	0.594346	0.2895	0.999987	no	ENST00000489353.1	protein_coding	KNOWN	processed_transcript	=
TCONS_00001576	XLOC_000491	EIF3I	1:32674694-32697205	0_min	30_min	OK	0.713063	0.914028	0.914028	0.35821	0.0820757	0.865	0.999675	no	OK	96.2011	107.048	107.048	0.154131	0.594346	0.2895	0.999987	no	ENST00000483517.1	protein_coding	KNOWN	processed_transcript	=
TCONS_00001577	XLOC_000491	EIF3I	1:32674694-32697205	0_min	30_min	OK	2.2848	2.91066	2.91066	0.349279	0.130122	0.8683	0.999675	no	OK	96.2011	107.048	107.048	0.154131	0.594346	0.2895	0.999987	no	ENST00000474371.1	protein_coding	KNOWN	processed_transcript	=
TCONS_00001578	XLOC_000492	-	1:32708361-32709320	0_min	30_min	OK	0.881721	0.775601	0.881721	-0.185007	-0.324419	0.57295	0.999675	no	OK	0.881721	0.775601	0.881721	-0.185007	-0.324419	0.57295	0.999987	no	-	-	-	-	u
TCONS_00001580	XLOC_000494	-	1:32710009-32710624	0_min	30_min	OK	1.01701	0.771276	1.01701	-0.399018	-0.602395	0.28655	0.999675	no	OK	1.01701	0.771276	1.01701	-0.399018	-0.602395	0.28655	0.999987	no	-	-	-	-	u
TCONS_00001582	XLOC_000495	FAM167B	1:32710837-32714457	0_min	30_min	OK	0.0302192	0.232839	0.232839	2.9458	0.716262	0.4385	0.999675	no	OK	1.3538	1.45724	1.45724	0.106217	0.220912	0.69735	0.999987	no	ENST00000373582.3	protein_coding	KNOWN	protein_coding	=
TCONS_00001581	XLOC_000495	FAM167B	1:32710837-32714457	0_min	30_min	OK	1.32358	1.2244	1.32358	-0.112379	-0.252214	0.66085	0.999675	no	OK	1.3538	1.45724	1.45724	0.106217	0.220912	0.69735	0.999987	no	ENST00000373582.3	protein_coding	KNOWN	protein_coding	e
TCONS_00001590	XLOC_000497	HDAC1	1:32757527-32799236	0_min	30_min	OK	13.6222	10.8691	13.6222	-0.325723	-0.667749	0.25435	0.999675	no	OK	80.5579	77.505	80.5579	-0.0557375	-0.227288	0.68925	0.999987	no	ENST00000373548.3	protein_coding	KNOWN	protein_coding	j
TCONS_00001594	XLOC_000497	HDAC1	1:32757527-32799236	0_min	30_min	OK	0.449914	0.15342	0.449914	-1.55217	-0.167136	0.4402	0.999675	no	OK	80.5579	77.505	80.5579	-0.0557375	-0.227288	0.68925	0.999987	no	ENST00000428704.1	protein_coding	KNOWN	protein_coding	=
TCONS_00001597	XLOC_000497	HDAC1	1:32757527-32799236	0_min	30_min	OK	14.2212	12.2418	14.2212	-0.216233	-0.358496	0.53345	0.999675	no	OK	80.5579	77.505	80.5579	-0.0557375	-0.227288	0.68925	0.999987	no	ENST00000373548.3	protein_coding	KNOWN	protein_coding	j
TCONS_00001592	XLOC_000497	HDAC1	1:32757527-32799236	0_min	30_min	OK	0.33359	0.63661	0.63661	0.932333	0.290953	0.55355	0.999675	no	OK	80.5579	77.505	80.5579	-0.0557375	-0.227288	0.68925	0.999987	no	ENST00000373548.3	protein_coding	KNOWN	protein_coding	j
TCONS_00001593	XLOC_000497	HDAC1	1:32757527-32799236	0_min	30_min	OK	2.17549	2.51132	2.51132	0.207103	0.156004	0.78275	0.999675	no	OK	80.5579	77.505	80.5579	-0.0557375	-0.227288	0.68925	0.999987	no	ENST00000373548.3	protein_coding	KNOWN	protein_coding	j
TCONS_00001591	XLOC_000497	HDAC1	1:32757527-32799236	0_min	30_min	OK	48.6093	49.9968	49.9968	0.0406045	0.11984	0.8292	0.999675	no	OK	80.5579	77.505	80.5579	-0.0557375	-0.227288	0.68925	0.999987	no	ENST00000373548.3	protein_coding	KNOWN	protein_coding	=
TCONS_00001589	XLOC_000497	HDAC1	1:32757527-32799236	0_min	30_min	OK	0.919443	0.946255	0.946255	0.0414681	0.019428	0.9778	0.999675	no	OK	80.5579	77.505	80.5579	-0.0557375	-0.227288	0.68925	0.999987	no	ENST00000373548.3	protein_coding	KNOWN	protein_coding	j
TCONS_00001598	XLOC_000498	TSSK3	1:32817476-32826352	0_min	30_min	OK	0.4246	0.303333	0.4246	-0.485202	-1.07635	0.06245	0.999675	no	OK	0.4246	0.303333	0.4246	-0.485202	-1.07635	0.06245	0.999987	no	ENST00000574792.1	protein_coding	KNOWN	processed_transcript	=
TCONS_00001599	XLOC_000499	TSSK3	1:32826870-32860335	0_min	30_min	OK	1.16472	0.479807	1.16472	-1.27946	-0.299094	0.63315	0.999675	no	OK	1.16472	0.479807	1.16472	-1.27946	-0.299094	0.63315	0.999987	no	ENST00000373534.3	protein_coding	KNOWN	protein_coding	=
TCONS_00001603	XLOC_000500	ZBTB8A	1:32930657-33071644	0_min	30_min	OK	2.00323	2.40954	2.40954	0.266431	0.674496	0.2391	0.999675	no	OK	3.0703	3.75019	3.75019	0.288587	0.919291	0.10955	0.999987	no	ENST00000373510.4	protein_coding	KNOWN	protein_coding	=
TCONS_00001602	XLOC_000500	RP1-27O5.3	1:32930657-33071644	0_min	30_min	OK	1.0622	1.33673	1.33673	0.331654	0.515471	0.37155	0.999675	no	OK	3.0703	3.75019	3.75019	0.288587	0.919291	0.10955	0.999987	no	ENST00000480336.1	protein_coding	NOVEL	nonsense_mediated_decay	j
TCONS_00001606	XLOC_000502	RBBP4	1:33116778-33169197	0_min	30_min	OK	0.440125	0.263841	0.440125	-0.738244	-0.0875047	0.6933	0.999675	no	OK	97.3334	96.6305	97.3334	-0.0104571	-0.0357596	0.9488	0.999987	no	ENST00000524393.1	protein_coding	KNOWN	processed_transcript	=
TCONS_00001609	XLOC_000502	RBBP4	1:33116778-33169197	0_min	30_min	OK	39.7662	37.6587	39.7662	-0.0785607	-0.171639	0.7634	0.999675	no	OK	97.3334	96.6305	97.3334	-0.0104571	-0.0357596	0.9488	0.999987	no	ENST00000373485.1	protein_coding	KNOWN	protein_coding	=
TCONS_00001607	XLOC_000502	RBBP4	1:33116778-33169197	0_min	30_min	OK	51.4875	52.7446	52.7446	0.0348001	0.0927907	0.87005	0.999675	no	OK	97.3334	96.6305	97.3334	-0.0104571	-0.0357596	0.9488	0.999987	no	ENST00000492348.2	protein_coding	KNOWN	nonsense_mediated_decay	=
TCONS_00001610	XLOC_000502	RBBP4	1:33116778-33169197	0_min	30_min	OK	0.29835	0.263548	0.29835	-0.178941	-0.0348634	0.92635	0.999675	no	OK	97.3334	96.6305	97.3334	-0.0104571	-0.0357596	0.9488	0.999987	no	ENST00000373493.5	protein_coding	KNOWN	protein_coding	j
TCONS_00001605	XLOC_000502	RBBP4	1:33116778-33169197	0_min	30_min	OK	5.34121	5.65676	5.65676	0.0828093	0.0453881	0.93385	0.999675	no	OK	97.3334	96.6305	97.3334	-0.0104571	-0.0357596	0.9488	0.999987	no	ENST00000527118.1	protein_coding	KNOWN	nonsense_mediated_decay	=
TCONS_00001612	XLOC_000503	KIAA1522	1:33207485-33240571	0_min	30_min	OK	16.5369	13.2837	16.5369	-0.31603	-0.81778	0.158	0.999675	no	OK	30.6069	30.266	30.6069	-0.0161582	-0.0621502	0.9158	0.999987	no	ENST00000373481.3	protein_coding	KNOWN	protein_coding	=
TCONS_00001613	XLOC_000503	KIAA1522	1:33207485-33240571	0_min	30_min	OK	7.25213	9.23083	9.23083	0.348056	0.481599	0.4093	0.999675	no	OK	30.6069	30.266	30.6069	-0.0161582	-0.0621502	0.9158	0.999987	no	ENST00000294521.3	protein_coding	KNOWN	protein_coding	=
TCONS_00001611	XLOC_000503	KIAA1522	1:33207485-33240571	0_min	30_min	OK	6.81768	7.7512	7.7512	0.185138	0.255493	0.6613	0.999675	no	OK	30.6069	30.266	30.6069	-0.0161582	-0.0621502	0.9158	0.999987	no	ENST00000401073.2	protein_coding	KNOWN	protein_coding	=
TCONS_00001617	XLOC_000504	S100PBP	1:33240839-33324476	0_min	30_min	OK	10.4917	12.4487	12.4487	0.246753	0.495244	0.39155	0.999675	no	OK	21.2352	22.6277	22.6277	0.0916291	0.146945	0.7567	0.999987	no	ENST00000373475.5	protein_coding	KNOWN	protein_coding	=
TCONS_00001616	XLOC_000504	S100PBP	1:33240839-33324476	0_min	30_min	OK	0.920092	0.398065	0.920092	-1.20877	-0.526204	0.4043	0.999675	no	OK	21.2352	22.6277	22.6277	0.0916291	0.146945	0.7567	0.999987	no	ENST00000373476.1	protein_coding	KNOWN	protein_coding	=
TCONS_00001619	XLOC_000504	S100PBP	1:33240839-33324476	0_min	30_min	OK	0.657122	0.739346	0.739346	0.170088	0.0786335	0.7535	0.999675	no	OK	21.2352	22.6277	22.6277	0.0916291	0.146945	0.7567	0.999987	no	ENST00000398243.3	protein_coding	KNOWN	protein_coding	=
TCONS_00001620	XLOC_000504	S100PBP	1:33240839-33324476	0_min	30_min	OK	1.25659	1.0937	1.25659	-0.200301	-0.0798352	0.85695	0.999675	no	OK	21.2352	22.6277	22.6277	0.0916291	0.146945	0.7567	0.999987	no	ENST00000531123.1	protein_coding	KNOWN	processed_transcript	=
TCONS_00001627	XLOC_000504	S100PBP	1:33240839-33324476	0_min	30_min	OK	1.28365	1.12233	1.28365	-0.193765	-0.0966628	0.8841	0.999675	no	OK	21.2352	22.6277	22.6277	0.0916291	0.146945	0.7567	0.999987	no	ENST00000524535.1	protein_coding	KNOWN	processed_transcript	=
TCONS_00001628	XLOC_000504	S100PBP	1:33240839-33324476	0_min	30_min	OK	1.22017	1.19817	1.22017	-0.0262489	-0.0144289	0.98055	0.999675	no	OK	21.2352	22.6277	22.6277	0.0916291	0.146945	0.7567	0.999987	no	ENST00000527692.1	protein_coding	KNOWN	processed_transcript	=
TCONS_00001625	XLOC_000504	S100PBP	1:33240839-33324476	0_min	30_min	OK	2.08195	2.12812	2.12812	0.0316445	0.0070403	0.98545	0.999675	no	OK	21.2352	22.6277	22.6277	0.0916291	0.146945	0.7567	0.999987	no	ENST00000474103.1	protein_coding	KNOWN	processed_transcript	=
TCONS_00001626	XLOC_000504	S100PBP	1:33240839-33324476	0_min	30_min	OK	3.07122	3.03039	3.07122	-0.0193085	-0.00951745	0.98825	0.999675	no	OK	21.2352	22.6277	22.6277	0.0916291	0.146945	0.7567	0.999987	no	ENST00000530552.1	protein_coding	KNOWN	protein_coding	=
TCONS_00001636	XLOC_000509	RP4-803A2.2	1:33439982-33546597	0_min	30_min	OK	0.254495	0.278462	0.278462	0.129842	0.0159102	0.9309	0.999675	no	OK	0.332678	0.326547	0.332678	-0.026834	-0.00386711	0.98275	0.999987	no	ENST00000447420.1	pseudogene	KNOWN	unprocessed_pseudogene	=
TCONS_00001650	XLOC_000510	ADC	1:33546704-33586577	0_min	30_min	OK	0.297401	0.490855	0.490855	0.722887	0.819161	0.15785	0.999675	no	OK	1.6856	1.57249	1.6856	-0.100214	-0.210339	0.69825	0.999987	no	ENST00000294517.6	protein_coding	KNOWN	protein_coding	j
TCONS_00001646	XLOC_000510	ADC	1:33546704-33586577	0_min	30_min	OK	0.343173	0.317597	0.343173	-0.111741	-0.058557	0.927	0.999675	no	OK	1.6856	1.57249	1.6856	-0.100214	-0.210339	0.69825	0.999987	no	ENST00000294517.6	protein_coding	KNOWN	protein_coding	j
TCONS_00001655	XLOC_000512	-	1:33588142-33589041	0_min	30_min	OK	0.166078	0.250828	0.250828	0.594836	0.635303	0.26905	0.999675	no	OK	0.166078	0.250828	0.250828	0.594836	0.635303	0.26905	0.999987	no	-	-	-	-	u
TCONS_00001663	XLOC_000513	ZNF362	1:33676630-33766391	0_min	30_min	OK	0.920702	0.812609	0.920702	-0.180173	-0.297467	0.59045	0.999675	no	OK	9.76514	10.6412	10.6412	0.123953	0.362587	0.51815	0.999987	no	ENST00000539719.1	protein_coding	KNOWN	protein_coding	j
TCONS_00001661	XLOC_000513	ZNF362	1:33676630-33766391	0_min	30_min	OK	7.34846	7.98273	7.98273	0.11944	0.28537	0.62145	0.999675	no	OK	9.76514	10.6412	10.6412	0.123953	0.362587	0.51815	0.999987	no	ENST00000539719.1	protein_coding	KNOWN	protein_coding	=
TCONS_00001657	XLOC_000513	ZNF362	1:33676630-33766391	0_min	30_min	OK	0.794477	0.928131	0.928131	0.224323	0.269486	0.6494	0.999675	no	OK	9.76514	10.6412	10.6412	0.123953	0.362587	0.51815	0.999987	no	ENST00000539719.1	protein_coding	KNOWN	protein_coding	j
TCONS_00001660	XLOC_000513	ZNF362	1:33676630-33766391	0_min	30_min	OK	0.226065	0.432258	0.432258	0.93516	0.253804	0.66445	0.999675	no	OK	9.76514	10.6412	10.6412	0.123953	0.362587	0.51815	0.999987	no	ENST00000539719.1	protein_coding	KNOWN	protein_coding	j
TCONS_00001658	XLOC_000513	ZNF362	1:33676630-33766391	0_min	30_min	OK	0.397135	0.441213	0.441213	0.151846	0.127369	0.8221	0.999675	no	OK	9.76514	10.6412	10.6412	0.123953	0.362587	0.51815	0.999987	no	ENST00000539719.1	protein_coding	KNOWN	protein_coding	j
TCONS_00001659	XLOC_000514	-	1:33676630-33766391	0_min	30_min	OK	0.691799	0.729194	0.729194	0.0759484	0.0196557	0.96395	0.999675	no	OK	0.691799	0.729194	0.729194	0.0759484	0.0196557	0.96395	0.999987	no	-	-	-	-	u
TCONS_00001665	XLOC_000515	ZNF362	1:33676630-33766391	0_min	30_min	OK	2.04565	2.26613	2.26613	0.147668	0.0837892	0.88455	0.999675	no	OK	2.04565	2.26613	2.26613	0.147668	0.0837892	0.88455	0.999987	no	ENST00000539719.1	protein_coding	KNOWN	protein_coding	i
TCONS_00001666	XLOC_000516	ZNF362	1:33676630-33766391	0_min	30_min	OK	1.88207	1.97404	1.97404	0.0688324	0.0238018	0.9558	0.999675	no	OK	1.88207	1.97404	1.97404	0.0688324	0.0238018	0.9558	0.999987	no	ENST00000539719.1	protein_coding	KNOWN	protein_coding	i
TCONS_00001667	XLOC_000517	RP11-415J8.3	1:33772366-33896653	0_min	30_min	OK	13.03	13.8604	13.8604	0.0891331	0.100967	0.861	0.999675	no	OK	13.0375	13.8667	13.8667	0.0889578	0.100788	0.8613	0.999987	no	ENST00000588828.1	antisense	NOVEL	antisense	=
TCONS_00001672	XLOC_000519	PHC2	1:33772366-33896653	0_min	30_min	OK	0.211379	0.253976	0.253976	0.264862	0.0302584	0.9006	0.999675	no	OK	0.31674	0.362988	0.362988	0.196625	0.0314228	0.89745	0.999987	no	ENST00000419414.2	protein_coding	KNOWN	protein_coding	i
TCONS_00001682	XLOC_000521	ZSCAN20	1:33938245-33967911	0_min	30_min	OK	0.294524	0.714681	0.714681	1.27891	1.40111	0.028	0.999675	no	OK	2.11244	2.64486	2.64486	0.324281	0.832742	0.1427	0.999987	no	ENST00000361328.3	protein_coding	KNOWN	protein_coding	j
TCONS_00001675	XLOC_000521	ZSCAN20	1:33938245-33967911	0_min	30_min	OK	0.317267	0.00376321	0.317267	-6.39759	-1.1392	0.2591	0.999675	no	OK	2.11244	2.64486	2.64486	0.324281	0.832742	0.1427	0.999987	no	ENST00000361328.3	protein_coding	KNOWN	protein_coding	j
TCONS_00001681	XLOC_000521	ZSCAN20	1:33938245-33967911	0_min	30_min	OK	0.316276	0.640597	0.640597	1.01823	0.632379	0.2616	0.999675	no	OK	2.11244	2.64486	2.64486	0.324281	0.832742	0.1427	0.999987	no	ENST00000373413.2	protein_coding	KNOWN	protein_coding	=
TCONS_00001678	XLOC_000521	ZSCAN20	1:33938245-33967911	0_min	30_min	OK	0.286636	0.194485	0.286636	-0.559565	-0.365372	0.4872	0.999675	no	OK	2.11244	2.64486	2.64486	0.324281	0.832742	0.1427	0.999987	no	ENST00000361328.3	protein_coding	KNOWN	protein_coding	=
TCONS_00001676	XLOC_000521	ZSCAN20	1:33938245-33967911	0_min	30_min	OK	0.725111	0.736675	0.736675	0.0228276	0.0291376	0.9579	0.999675	no	OK	2.11244	2.64486	2.64486	0.324281	0.832742	0.1427	0.999987	no	ENST00000361328.3	protein_coding	KNOWN	protein_coding	j
TCONS_00001695	XLOC_000526	SMIM12	1:35178337-35325417	0_min	30_min	OK	0.372054	0.293553	0.372054	-0.34189	-0.0800005	0.847	0.999675	no	OK	0.372054	0.293553	0.372054	-0.34189	-0.0800005	0.847	0.999987	no	ENST00000426886.1	protein_coding	KNOWN	nonsense_mediated_decay	x
TCONS_00001700	XLOC_000527	GJB3	1:35178337-35325417	0_min	30_min	OK	1.92605	3.39192	3.39192	0.816458	0.939849	0.11555	0.999675	no	OK	21.8853	23.7704	23.7704	0.119205	0.343037	0.54675	0.999987	no	ENST00000373366.2	protein_coding	KNOWN	protein_coding	e
TCONS_00001697	XLOC_000527	GJB3	1:35178337-35325417	0_min	30_min	OK	11.1669	11.5809	11.5809	0.0525188	0.108144	0.84815	0.999675	no	OK	21.8853	23.7704	23.7704	0.119205	0.343037	0.54675	0.999987	no	ENST00000373366.2	protein_coding	KNOWN	protein_coding	=
TCONS_00001698	XLOC_000527	GJB3	1:35178337-35325417	0_min	30_min	OK	4.78452	4.99656	4.99656	0.0625592	0.0713139	0.8976	0.999675	no	OK	21.8853	23.7704	23.7704	0.119205	0.343037	0.54675	0.999987	no	ENST00000373362.3	protein_coding	KNOWN	protein_coding	=
TCONS_00001696	XLOC_000527	GJB3	1:35178337-35325417	0_min	30_min	OK	4.00776	3.80096	4.00776	-0.0764305	-0.0689076	0.90255	0.999675	no	OK	21.8853	23.7704	23.7704	0.119205	0.343037	0.54675	0.999987	no	ENST00000373366.2	protein_coding	KNOWN	protein_coding	j
TCONS_00001713	XLOC_000531	ZMYM1	1:35525386-35584400	0_min	30_min	OK	0.266344	0.767034	0.767034	1.526	0.789881	0.21825	0.999675	no	OK	9.8315	9.77659	9.8315	-0.00808047	-0.0271315	0.96015	0.999987	no	ENST00000373329.1	protein_coding	KNOWN	processed_transcript	=
TCONS_00001709	XLOC_000531	ZMYM1	1:35525386-35584400	0_min	30_min	OK	1.58763	0.942083	1.58763	-0.752944	-0.697441	0.2189	0.999675	no	OK	9.8315	9.77659	9.8315	-0.00808047	-0.0271315	0.96015	0.999987	no	ENST00000373330.1	protein_coding	KNOWN	protein_coding	j
TCONS_00001706	XLOC_000531	ZMYM1	1:35525386-35584400	0_min	30_min	OK	1.61651	1.24368	1.61651	-0.378274	-0.636529	0.25875	0.999675	no	OK	9.8315	9.77659	9.8315	-0.00808047	-0.0271315	0.96015	0.999987	no	ENST00000373330.1	protein_coding	KNOWN	protein_coding	j
TCONS_00001707	XLOC_000531	ZMYM1	1:35525386-35584400	0_min	30_min	OK	0.000230468	0.224668	0.224668	9.92901	0.339848	0.27695	0.999675	no	OK	9.8315	9.77659	9.8315	-0.00808047	-0.0271315	0.96015	0.999987	no	ENST00000373330.1	protein_coding	KNOWN	protein_coding	j
TCONS_00001710	XLOC_000531	ZMYM1	1:35525386-35584400	0_min	30_min	OK	1.15858	0.861426	1.15858	-0.427563	-0.298133	0.5818	0.999675	no	OK	9.8315	9.77659	9.8315	-0.00808047	-0.0271315	0.96015	0.999987	no	ENST00000359858.4	protein_coding	KNOWN	protein_coding	=
TCONS_00001708	XLOC_000531	ZMYM1	1:35525386-35584400	0_min	30_min	OK	0.109812	0.328852	0.328852	1.5824	0.549309	0.5858	0.999675	no	OK	9.8315	9.77659	9.8315	-0.00808047	-0.0271315	0.96015	0.999987	no	ENST00000373330.1	protein_coding	KNOWN	protein_coding	j
TCONS_00001714	XLOC_000531	ZMYM1	1:35525386-35584400	0_min	30_min	OK	0.392828	0.6309	0.6309	0.683511	0.289579	0.59085	0.999675	no	OK	9.8315	9.77659	9.8315	-0.00808047	-0.0271315	0.96015	0.999987	no	ENST00000373330.1	protein_coding	KNOWN	protein_coding	=
TCONS_00001705	XLOC_000531	ZMYM1	1:35525386-35584400	0_min	30_min	OK	4.56977	4.57932	4.57932	0.003012	0.00638037	0.9914	0.999675	no	OK	9.8315	9.77659	9.8315	-0.00808047	-0.0271315	0.96015	0.999987	no	ENST00000373330.1	protein_coding	KNOWN	protein_coding	j
TCONS_00001720	XLOC_000533	ZMYM4	1:35734567-35887659	0_min	30_min	OK	5.91435	7.61907	7.61907	0.365396	0.817885	0.15875	0.999675	no	OK	19.9319	21.0408	21.0408	0.078111	0.167082	0.6696	0.999987	no	ENST00000457946.1	protein_coding	KNOWN	protein_coding	=
TCONS_00001717	XLOC_000533	ZMYM4	1:35734567-35887659	0_min	30_min	OK	11.1363	10.306	11.1363	-0.111774	-0.355577	0.53105	0.999675	no	OK	19.9319	21.0408	21.0408	0.078111	0.167082	0.6696	0.999987	no	ENST00000314607.6	protein_coding	KNOWN	protein_coding	=
TCONS_00001722	XLOC_000533	ZMYM4	1:35734567-35887659	0_min	30_min	OK	1.08537	2.01402	2.01402	0.891884	0.209712	0.6881	0.999675	no	OK	19.9319	21.0408	21.0408	0.078111	0.167082	0.6696	0.999987	no	ENST00000470175.1	protein_coding	KNOWN	processed_transcript	=
TCONS_00001718	XLOC_000533	ZMYM4	1:35734567-35887659	0_min	30_min	OK	1.70621	1.06266	1.70621	-0.683113	-0.164195	0.70165	0.999675	no	OK	19.9319	21.0408	21.0408	0.078111	0.167082	0.6696	0.999987	no	ENST00000441447.1	protein_coding	KNOWN	protein_coding	=
TCONS_00001719	XLOC_000534	RPL5P4	1:35734567-35887659	0_min	30_min	OK	1.48203	2.01347	2.01347	0.442111	0.186162	0.8259	0.999675	no	OK	1.48203	2.01347	2.01347	0.442111	0.186162	0.8259	0.999987	no	ENST00000434805.1	pseudogene	KNOWN	processed_pseudogene	=
TCONS_00001726	XLOC_000536	NCDN	1:35899090-36032875	0_min	30_min	OK	4.87349	5.8501	5.8501	0.263507	0.301712	0.60885	0.999675	no	OK	31.3328	30.1584	31.3328	-0.055112	-0.127927	0.8102	0.999987	no	ENST00000373243.2	protein_coding	KNOWN	protein_coding	=
TCONS_00001725	XLOC_000536	NCDN	1:35899090-36032875	0_min	30_min	OK	21.2866	19.9981	21.2866	-0.0900848	-0.200815	0.7227	0.999675	no	OK	31.3328	30.1584	31.3328	-0.055112	-0.127927	0.8102	0.999987	no	ENST00000356090.4	protein_coding	KNOWN	protein_coding	=
TCONS_00001729	XLOC_000536	NCDN	1:35899090-36032875	0_min	30_min	OK	1.16939	0.836669	1.16939	-0.483034	-0.125688	0.79325	0.999675	no	OK	31.3328	30.1584	31.3328	-0.055112	-0.127927	0.8102	0.999987	no	ENST00000423723.1	protein_coding	KNOWN	protein_coding	=
TCONS_00001727	XLOC_000536	NCDN	1:35899090-36032875	0_min	30_min	OK	2.27357	1.97763	2.27357	-0.201189	-0.0829647	0.8122	0.999675	no	OK	31.3328	30.1584	31.3328	-0.055112	-0.127927	0.8102	0.999987	no	ENST00000459931.1	protein_coding	KNOWN	processed_transcript	=
TCONS_00001728	XLOC_000536	NCDN	1:35899090-36032875	0_min	30_min	OK	1.49226	1.24629	1.49226	-0.25986	-0.0765148	0.903	0.999675	no	OK	31.3328	30.1584	31.3328	-0.055112	-0.127927	0.8102	0.999987	no	ENST00000437806.1	protein_coding	KNOWN	protein_coding	=
TCONS_00001724	XLOC_000536	NCDN	1:35899090-36032875	0_min	30_min	OK	0.23746	0.249656	0.249656	0.0722608	0.0190932	0.9555	0.999675	no	OK	31.3328	30.1584	31.3328	-0.055112	-0.127927	0.8102	0.999987	no	ENST00000373253.3	protein_coding	KNOWN	protein_coding	=
TCONS_00001730	XLOC_000537	TFAP2E	1:36035415-36060929	0_min	30_min	OK	1.97415	2.10238	2.10238	0.0907975	0.180344	0.75395	0.999675	no	OK	1.97415	2.10238	2.10238	0.0907975	0.180344	0.75395	0.999987	no	ENST00000373235.3	protein_coding	KNOWN	protein_coding	=
TCONS_00001731	XLOC_000538	RP4-728D4.2	1:36035415-36060929	0_min	30_min	OK	0.344018	0.185093	0.344018	-0.894235	-0.285526	0.7102	0.999675	no	OK	0.344018	0.185093	0.344018	-0.894235	-0.285526	0.7102	0.999987	no	ENST00000444348.1	antisense	NOVEL	antisense	x
TCONS_00001732	XLOC_000539	TFAP2E	1:36035415-36060929	0_min	30_min	OK	0.275517	0.280572	0.280572	0.0262292	0.0129293	0.9843	0.999675	no	OK	0.275517	0.280572	0.280572	0.0262292	0.0129293	0.9843	0.999987	no	ENST00000373235.3	protein_coding	KNOWN	protein_coding	i
TCONS_00001733	XLOC_000540	TFAP2E	1:36035415-36060929	0_min	30_min	OK	0.345381	0.296654	0.345381	-0.219408	-0.0886296	0.91635	0.999675	no	OK	0.345381	0.296654	0.345381	-0.219408	-0.0886296	0.91635	0.999987	no	ENST00000373235.3	protein_coding	KNOWN	protein_coding	i
TCONS_00001734	XLOC_000541	TFAP2E	1:36035415-36060929	0_min	30_min	OK	0.423916	0.358451	0.423916	-0.242002	-0.162431	0.7639	0.999675	no	OK	0.423916	0.358451	0.423916	-0.242002	-0.162431	0.7639	0.999987	no	ENST00000373235.3	protein_coding	KNOWN	protein_coding	i
TCONS_00001735	XLOC_000542	TFAP2E	1:36035415-36060929	0_min	30_min	OK	0.384877	0.314334	0.384877	-0.2921	-0.134246	0.8317	0.999675	no	OK	0.384877	0.314334	0.384877	-0.2921	-0.134246	0.8317	0.999987	no	ENST00000373235.3	protein_coding	KNOWN	protein_coding	i
TCONS_00001736	XLOC_000543	TFAP2E	1:36035415-36060929	0_min	30_min	OK	0.406664	0.416714	0.416714	0.0352175	0.0192639	0.9757	0.999675	no	OK	0.406664	0.416714	0.416714	0.0352175	0.0192639	0.9757	0.999987	no	ENST00000373235.3	protein_coding	KNOWN	protein_coding	i
TCONS_00001740	XLOC_000545	AGO4	1:36273772-36323491	0_min	30_min	OK	1.95813	2.12378	2.12378	0.117153	0.1965	0.73555	0.999675	no	OK	5.84405	5.83486	5.84405	-0.00226986	-0.00758685	0.9895	0.999987	no	ENST00000373210.3	protein_coding	KNOWN	protein_coding	j
TCONS_00001738	XLOC_000545	AGO4	1:36273772-36323491	0_min	30_min	OK	3.88592	3.71109	3.88592	-0.0664135	-0.191419	0.73565	0.999675	no	OK	5.84405	5.83486	5.84405	-0.00226986	-0.00758685	0.9895	0.999987	no	ENST00000373210.3	protein_coding	KNOWN	protein_coding	=
TCONS_00001739	XLOC_000546	AGO4	1:36273772-36323491	0_min	30_min	OK	0.129333	0.600374	0.600374	2.21477	0.308534	0.3013	0.999675	no	OK	0.129333	0.600374	0.600374	2.21477	0.308534	0.3013	0.999987	no	ENST00000373210.3	protein_coding	KNOWN	protein_coding	i
TCONS_00001741	XLOC_000547	AGO4	1:36273772-36323491	0_min	30_min	OK	1.73352	1.65873	1.73352	-0.0636203	-0.0457625	0.9367	0.999675	no	OK	1.73352	1.65873	1.73352	-0.0636203	-0.0457625	0.9367	0.999987	no	ENST00000373210.3	protein_coding	KNOWN	protein_coding	i
TCONS_00001745	XLOC_000549	AGO1	1:36335371-36396130	0_min	30_min	OK	0.851377	0.626707	0.851377	-0.442008	-0.408018	0.4055	0.999675	no	OK	2.92217	2.87507	2.92217	-0.0234405	-0.0819066	0.883	0.999987	no	ENST00000373204.4	protein_coding	KNOWN	protein_coding	=
TCONS_00001743	XLOC_000549	AGO1	1:36335371-36396130	0_min	30_min	OK	1.07377	1.22442	1.22442	0.189417	0.324926	0.566	0.999675	no	OK	2.92217	2.87507	2.92217	-0.0234405	-0.0819066	0.883	0.999987	no	ENST00000373206.1	protein_coding	KNOWN	protein_coding	=
TCONS_00001744	XLOC_000549	AGO1	1:36335371-36396130	0_min	30_min	OK	0.38424	0.512981	0.512981	0.416899	0.272724	0.635	0.999675	no	OK	2.92217	2.87507	2.92217	-0.0234405	-0.0819066	0.883	0.999987	no	ENST00000373204.4	protein_coding	KNOWN	protein_coding	j
TCONS_00001746	XLOC_000549	AGO1	1:36335371-36396130	0_min	30_min	OK	0.612779	0.51096	0.612779	-0.262156	-0.185606	0.6893	0.999675	no	OK	2.92217	2.87507	2.92217	-0.0234405	-0.0819066	0.883	0.999987	no	ENST00000373204.4	protein_coding	KNOWN	protein_coding	j
TCONS_00001750	XLOC_000550	AGO3	1:36396318-36538101	0_min	30_min	OK	0.17698	0.325949	0.325949	0.881063	0.452058	0.4887	0.999675	no	OK	2.76831	2.6987	2.76831	-0.0367427	-0.0851191	0.8432	0.999987	no	ENST00000246314.6	protein_coding	KNOWN	protein_coding	=
TCONS_00001749	XLOC_000550	AGO3	1:36396318-36538101	0_min	30_min	OK	0.30148	0.180002	0.30148	-0.744049	-0.211005	0.7331	0.999675	no	OK	2.76831	2.6987	2.76831	-0.0367427	-0.0851191	0.8432	0.999987	no	ENST00000397828.2	protein_coding	KNOWN	protein_coding	=
TCONS_00001748	XLOC_000550	AGO3	1:36396318-36538101	0_min	30_min	OK	2.14592	2.06715	2.14592	-0.0539557	-0.144176	0.79195	0.999675	no	OK	2.76831	2.6987	2.76831	-0.0367427	-0.0851191	0.8432	0.999987	no	ENST00000373191.4	protein_coding	KNOWN	protein_coding	j
TCONS_00001754	XLOC_000552	ADPRHL2	1:36554475-36559533	0_min	30_min	OK	8.38398	9.49545	9.49545	0.179601	0.355733	0.5391	0.999675	no	OK	19.5174	20.0934	20.0934	0.0419544	0.130888	0.8184	0.999987	no	ENST00000373178.4	protein_coding	KNOWN	protein_coding	j
TCONS_00001753	XLOC_000552	ADPRHL2	1:36554475-36559533	0_min	30_min	OK	6.6841	5.91259	6.6841	-0.176943	-0.294138	0.6112	0.999675	no	OK	19.5174	20.0934	20.0934	0.0419544	0.130888	0.8184	0.999987	no	ENST00000373178.4	protein_coding	KNOWN	protein_coding	=
TCONS_00001756	XLOC_000552	ADPRHL2	1:36554475-36559533	0_min	30_min	OK	4.44936	4.68532	4.68532	0.0745488	0.115494	0.83695	0.999675	no	OK	19.5174	20.0934	20.0934	0.0419544	0.130888	0.8184	0.999987	no	ENST00000373178.4	protein_coding	KNOWN	protein_coding	j
TCONS_00001755	XLOC_000553	ADPRHL2	1:36554475-36559533	0_min	30_min	OK	4.71962	4.78234	4.78234	0.0190476	0.0268594	0.96135	0.999675	no	OK	4.71962	4.78234	4.78234	0.0190476	0.0268594	0.96135	0.999987	no	ENST00000373178.4	protein_coding	KNOWN	protein_coding	i
TCONS_00001765	XLOC_000555	MAP7D1	1:36621179-36646450	0_min	30_min	OK	13.6066	17.9144	17.9144	0.396816	0.589522	0.29735	0.999675	no	OK	55.4858	56.3152	56.3152	0.0214044	0.082317	0.88235	0.999987	no	ENST00000373148.4	protein_coding	KNOWN	protein_coding	=
TCONS_00001761	XLOC_000555	MAP7D1	1:36621179-36646450	0_min	30_min	OK	18.2685	15.4411	18.2685	-0.242578	-0.523311	0.3659	0.999675	no	OK	55.4858	56.3152	56.3152	0.0214044	0.082317	0.88235	0.999987	no	ENST00000373150.4	protein_coding	KNOWN	protein_coding	=
TCONS_00001763	XLOC_000555	MAP7D1	1:36621179-36646450	0_min	30_min	OK	6.41437	5.487	6.41437	-0.22529	-0.28549	0.6189	0.999675	no	OK	55.4858	56.3152	56.3152	0.0214044	0.082317	0.88235	0.999987	no	ENST00000373150.4	protein_coding	KNOWN	protein_coding	j
TCONS_00001764	XLOC_000555	MAP7D1	1:36621179-36646450	0_min	30_min	OK	1.14647	1.43555	1.43555	0.324408	0.200172	0.72455	0.999675	no	OK	55.4858	56.3152	56.3152	0.0214044	0.082317	0.88235	0.999987	no	ENST00000373150.4	protein_coding	KNOWN	protein_coding	j
TCONS_00001758	XLOC_000555	MAP7D1	1:36621179-36646450	0_min	30_min	OK	0.589733	0.851037	0.851037	0.529159	0.23141	0.799	0.999675	no	OK	55.4858	56.3152	56.3152	0.0214044	0.082317	0.88235	0.999987	no	ENST00000373150.4	protein_coding	KNOWN	protein_coding	j
TCONS_00001760	XLOC_000555	MAP7D1	1:36621179-36646450	0_min	30_min	OK	1.79864	1.68704	1.79864	-0.0924083	-0.0371	0.8633	0.999675	no	OK	55.4858	56.3152	56.3152	0.0214044	0.082317	0.88235	0.999987	no	ENST00000527764.1	protein_coding	KNOWN	retained_intron	=
TCONS_00001759	XLOC_000555	MAP7D1	1:36621179-36646450	0_min	30_min	OK	7.66327	7.44054	7.66327	-0.0425531	-0.070559	0.90285	0.999675	no	OK	55.4858	56.3152	56.3152	0.0214044	0.082317	0.88235	0.999987	no	ENST00000316156.4	protein_coding	KNOWN	protein_coding	=
TCONS_00001762	XLOC_000555	MAP7D1	1:36621179-36646450	0_min	30_min	OK	5.99829	6.05846	6.05846	0.0144018	0.0210811	0.97175	0.999675	no	OK	55.4858	56.3152	56.3152	0.0214044	0.082317	0.88235	0.999987	no	ENST00000373151.2	protein_coding	KNOWN	protein_coding	=
TCONS_00001767	XLOC_000557	THRAP3	1:36690016-36770961	0_min	30_min	OK	49.6038	53.6961	53.6961	0.114367	0.433277	0.4465	0.999675	no	OK	70.0632	71.3904	71.3904	0.0270735	0.0986096	0.8474	0.999987	no	ENST00000354618.5	protein_coding	KNOWN	protein_coding	=
TCONS_00001770	XLOC_000557	THRAP3	1:36690016-36770961	0_min	30_min	OK	1.75772	0.938492	1.75772	-0.905287	-0.453011	0.4659	0.999675	no	OK	70.0632	71.3904	71.3904	0.0270735	0.0986096	0.8474	0.999987	no	ENST00000469141.2	protein_coding	KNOWN	protein_coding	=
TCONS_00001768	XLOC_000557	THRAP3	1:36690016-36770961	0_min	30_min	OK	0.532306	0.91887	0.91887	0.787604	0.326555	0.67955	0.999675	no	OK	70.0632	71.3904	71.3904	0.0270735	0.0986096	0.8474	0.999987	no	ENST00000469141.2	protein_coding	KNOWN	protein_coding	j
TCONS_00001771	XLOC_000557	THRAP3	1:36690016-36770961	0_min	30_min	OK	4.04717	2.47076	4.04717	-0.711956	-0.196508	0.7312	0.999675	no	OK	70.0632	71.3904	71.3904	0.0270735	0.0986096	0.8474	0.999987	no	ENST00000466743.1	protein_coding	KNOWN	processed_transcript	=
TCONS_00001769	XLOC_000557	THRAP3	1:36690016-36770961	0_min	30_min	OK	14.1222	13.3661	14.1222	-0.0793805	-0.152971	0.7881	0.999675	no	OK	70.0632	71.3904	71.3904	0.0270735	0.0986096	0.8474	0.999987	no	ENST00000469141.2	protein_coding	KNOWN	protein_coding	j
TCONS_00001775	XLOC_000558	SH3D21	1:36771800-36796605	0_min	30_min	OK	2.25932	2.06828	2.25932	-0.127458	-0.163156	0.78025	0.999675	no	OK	7.12771	6.99358	7.12771	-0.0274071	-0.085322	0.88175	0.999987	no	ENST00000480549.1	protein_coding	KNOWN	nonsense_mediated_decay	=
TCONS_00001772	XLOC_000558	SH3D21	1:36771800-36796605	0_min	30_min	OK	2.9817	3.10792	3.10792	0.0598142	0.15533	0.7857	0.999675	no	OK	7.12771	6.99358	7.12771	-0.0274071	-0.085322	0.88175	0.999987	no	ENST00000453908.2	protein_coding	KNOWN	protein_coding	j
TCONS_00001773	XLOC_000558	SH3D21	1:36771800-36796605	0_min	30_min	OK	1.88657	1.8173	1.88657	-0.053968	-0.0963031	0.8693	0.999675	no	OK	7.12771	6.99358	7.12771	-0.0274071	-0.085322	0.88175	0.999987	no	ENST00000453908.2	protein_coding	KNOWN	protein_coding	j
TCONS_00001778	XLOC_000560	-	1:36799747-36802903	0_min	30_min	OK	0.457021	0.461742	0.461742	0.0148272	0.0302417	0.95755	0.999675	no	OK	0.457021	0.461742	0.461742	0.0148272	0.0302417	0.95755	0.999987	no	-	-	-	-	u
TCONS_00001784	XLOC_000563	ZC3H12A	1:37940149-37949980	0_min	30_min	OK	3.07238	8.23415	8.23415	1.42226	2.05387	0.0006	0.228982	no	OK	32.837	73.5439	73.5439	1.16329	4.17189	5e-05	0.0102353	yes	ENST00000373087.6	protein_coding	KNOWN	protein_coding	j
TCONS_00001781	XLOC_000563	ZC3H12A	1:37940149-37949980	0_min	30_min	OK	2.52585	11.7136	11.7136	2.21334	2.59609	0.0018	0.535584	no	OK	32.837	73.5439	73.5439	1.16329	4.17189	5e-05	0.0102353	yes	ENST00000373087.6	protein_coding	KNOWN	protein_coding	j
TCONS_00001790	XLOC_000563	ZC3H12A	1:37940149-37949980	0_min	30_min	OK	2.21796	5.60347	5.60347	1.33708	1.58841	0.0066	0.999675	no	OK	32.837	73.5439	73.5439	1.16329	4.17189	5e-05	0.0102353	yes	ENST00000373087.6	protein_coding	KNOWN	protein_coding	j
TCONS_00001789	XLOC_000563	ZC3H12A	1:37940149-37949980	0_min	30_min	OK	17.0209	28.5917	28.5917	0.74829	1.36602	0.01835	0.999675	no	OK	32.837	73.5439	73.5439	1.16329	4.17189	5e-05	0.0102353	yes	ENST00000373087.6	protein_coding	KNOWN	protein_coding	=
TCONS_00001785	XLOC_000563	ZC3H12A	1:37940149-37949980	0_min	30_min	OK	4.2505	6.81897	6.81897	0.681921	0.838517	0.14415	0.999675	no	OK	32.837	73.5439	73.5439	1.16329	4.17189	5e-05	0.0102353	yes	ENST00000373087.6	protein_coding	KNOWN	protein_coding	j
TCONS_00001782	XLOC_000563	ZC3H12A	1:37940149-37949980	0_min	30_min	OK	0.476108	0.174774	0.476108	-1.4458	-0.516496	0.44215	0.999675	no	OK	32.837	73.5439	73.5439	1.16329	4.17189	5e-05	0.0102353	yes	ENST00000373087.6	protein_coding	KNOWN	protein_coding	j
TCONS_00001787	XLOC_000563	ZC3H12A	1:37940149-37949980	0_min	30_min	OK	0.292044	0.671878	0.671878	1.20202	0.535476	0.4515	0.999675	no	OK	32.837	73.5439	73.5439	1.16329	4.17189	5e-05	0.0102353	yes	ENST00000373087.6	protein_coding	KNOWN	protein_coding	j
TCONS_00001786	XLOC_000563	ZC3H12A	1:37940149-37949980	0_min	30_min	NOTEST	0.19578	0.172463	0.19578	-0.182952	0	1	1	no	OK	32.837	73.5439	73.5439	1.16329	4.17189	5e-05	0.0102353	yes	ENST00000373087.6	protein_coding	KNOWN	protein_coding	j
TCONS_00001796	XLOC_000566	CDCA8	1:38158089-38175391	0_min	30_min	OK	5.06047	4.5649	5.06047	-0.148686	-0.409811	0.47945	0.999675	no	OK	5.06047	4.5649	5.06047	-0.148686	-0.409811	0.47945	0.999987	no	ENST00000327331.2	protein_coding	KNOWN	protein_coding	=
TCONS_00001801	XLOC_000568	MANEAL	1:38259473-38266809	0_min	30_min	OK	1.46936	1.27917	1.46936	-0.199978	-0.253441	0.6599	0.999675	no	OK	4.55014	4.54439	4.55014	-0.00182294	-0.00481971	0.9924	0.999987	no	ENST00000525897.1	protein_coding	KNOWN	protein_coding	=
TCONS_00001800	XLOC_000568	MANEAL	1:38259473-38266809	0_min	30_min	OK	1.7059	1.89197	1.89197	0.149353	0.217299	0.69855	0.999675	no	OK	4.55014	4.54439	4.55014	-0.00182294	-0.00481971	0.9924	0.999987	no	ENST00000532512.1	protein_coding	KNOWN	protein_coding	=
TCONS_00001798	XLOC_000568	MANEAL	1:38259473-38266809	0_min	30_min	OK	0.466013	0.554015	0.554015	0.249554	0.192217	0.74635	0.999675	no	OK	4.55014	4.54439	4.55014	-0.00182294	-0.00481971	0.9924	0.999987	no	ENST00000373045.6	protein_coding	KNOWN	protein_coding	=
TCONS_00001799	XLOC_000568	MANEAL	1:38259473-38266809	0_min	30_min	OK	0.865526	0.783336	0.865526	-0.143946	-0.142403	0.80285	0.999675	no	OK	4.55014	4.54439	4.55014	-0.00182294	-0.00481971	0.9924	0.999987	no	ENST00000397631.3	protein_coding	KNOWN	protein_coding	=
TCONS_00001803	XLOC_000569	C1orf122	1:38268615-38275126	0_min	30_min	OK	1.38715	2.21254	2.21254	0.673574	0.564305	0.3371	0.999675	no	OK	38.1143	41.8679	41.8679	0.135513	0.412643	0.47885	0.999987	no	ENST00000373042.4	protein_coding	KNOWN	protein_coding	=
TCONS_00001804	XLOC_000569	C1orf122	1:38268615-38275126	0_min	30_min	OK	36.7271	39.6554	39.6554	0.11067	0.325658	0.57465	0.999675	no	OK	38.1143	41.8679	41.8679	0.135513	0.412643	0.47885	0.999987	no	ENST00000468084.1	protein_coding	KNOWN	protein_coding	=
TCONS_00001808	XLOC_000572	UTP11L	1:38474929-38490496	0_min	30_min	OK	15.3052	16.764	16.764	0.131339	0.437527	0.44395	0.999675	no	OK	15.9925	17.6601	17.6601	0.143099	0.492845	0.38775	0.999987	no	ENST00000373014.4	protein_coding	KNOWN	protein_coding	j
TCONS_00001809	XLOC_000572	UTP11L	1:38474929-38490496	0_min	30_min	OK	0.671587	0.873544	0.873544	0.379307	0.343291	0.55605	0.999675	no	OK	15.9925	17.6601	17.6601	0.143099	0.492845	0.38775	0.999987	no	ENST00000373014.4	protein_coding	KNOWN	protein_coding	j
TCONS_00001816	XLOC_000578	RP5-864K19.4	1:39325671-39473325	0_min	30_min	OK	0.468904	0.371188	0.468904	-0.337143	-0.0647056	0.84565	0.999675	no	OK	0.858255	0.817936	0.858255	-0.0694179	-0.0164975	0.95125	0.999987	no	ENST00000433671.2	antisense	NOVEL	antisense	=
TCONS_00001817	XLOC_000578	RP5-864K19.4	1:39325671-39473325	0_min	30_min	OK	0.389351	0.446748	0.446748	0.198391	0.0297889	0.8968	0.999675	no	OK	0.858255	0.817936	0.858255	-0.0694179	-0.0164975	0.95125	0.999987	no	ENST00000456813.1	antisense	NOVEL	antisense	=
TCONS_00001818	XLOC_000579	RP5-864K19.4	1:39325671-39473325	0_min	30_min	OK	0.88331	0.685111	0.88331	-0.366582	-0.108666	0.8635	0.999675	no	OK	0.88331	0.685111	0.88331	-0.366582	-0.108666	0.8635	0.999987	no	ENST00000433671.2	antisense	NOVEL	antisense	i
TCONS_00001819	XLOC_000580	MYCBP	1:39325671-39473325	0_min	30_min	OK	0.282978	0.303435	0.303435	0.1007	0.0305713	0.95735	0.999675	no	OK	0.282978	0.303435	0.303435	0.1007	0.0305713	0.95735	0.999987	no	ENST00000489803.1	protein_coding	KNOWN	processed_transcript	x
TCONS_00001820	XLOC_000581	MYCBP	1:39325671-39473325	0_min	30_min	OK	0.485117	0.286456	0.485117	-0.760016	-0.187916	0.6945	0.999675	no	OK	0.485117	0.286456	0.485117	-0.760016	-0.187916	0.6945	0.999987	no	ENST00000489803.1	protein_coding	KNOWN	processed_transcript	x
TCONS_00001829	XLOC_000585	AKIRIN1	1:39325671-39473325	0_min	30_min	OK	4.10594	4.92625	4.92625	0.262777	0.422675	0.4581	0.999675	no	OK	9.8133	10.8578	10.8578	0.145917	0.447258	0.42665	0.999987	no	ENST00000432648.3	protein_coding	KNOWN	protein_coding	=
TCONS_00001824	XLOC_000585	AKIRIN1	1:39325671-39473325	0_min	30_min	OK	5.64418	5.78956	5.78956	0.0366914	0.0865335	0.879	0.999675	no	OK	9.8133	10.8578	10.8578	0.145917	0.447258	0.42665	0.999987	no	ENST00000432648.3	protein_coding	KNOWN	protein_coding	j
TCONS_00001826	XLOC_000586	RHBDL2	1:39325671-39473325	0_min	30_min	OK	0.265119	0.173503	0.265119	-0.611679	-0.116481	0.7301	0.999675	no	OK	0.265119	0.173503	0.265119	-0.611679	-0.116481	0.7301	0.999987	no	ENST00000289248.2	protein_coding	KNOWN	protein_coding	i
TCONS_00001827	XLOC_000587	RHBDL2	1:39325671-39473325	0_min	30_min	OK	0.199753	0.263831	0.263831	0.401397	0.0891071	0.823	0.999675	no	OK	0.199753	0.263831	0.263831	0.401397	0.0891071	0.823	0.999987	no	ENST00000289248.2	protein_coding	KNOWN	protein_coding	i
TCONS_00001828	XLOC_000588	RHBDL2	1:39325671-39473325	0_min	30_min	OK	0.342364	0.301892	0.342364	-0.1815	-0.059896	0.9278	0.999675	no	OK	0.342364	0.301892	0.342364	-0.1815	-0.059896	0.9278	0.999987	no	ENST00000289248.2	protein_coding	KNOWN	protein_coding	i
TCONS_00001833	XLOC_000589	AKIRIN1	1:39325671-39473325	0_min	30_min	OK	3.64746	3.33844	3.64746	-0.127718	-0.172208	0.7722	0.999675	no	OK	3.64746	3.33844	3.64746	-0.127718	-0.172208	0.7722	0.999987	no	ENST00000432648.3	protein_coding	KNOWN	protein_coding	i
TCONS_00001834	XLOC_000590	AKIRIN1	1:39325671-39473325	0_min	30_min	OK	5.49081	5.61887	5.61887	0.0332614	0.020456	0.9724	0.999675	no	OK	5.49081	5.61887	5.61887	0.0332614	0.020456	0.9724	0.999987	no	ENST00000432648.3	protein_coding	KNOWN	protein_coding	i
TCONS_00001835	XLOC_000591	NDUFS5	1:39491989-39500308	0_min	30_min	OK	112.452	118.069	118.069	0.0703277	0.253986	0.66085	0.999675	no	OK	112.452	118.069	118.069	0.0703277	0.253986	0.66085	0.999987	no	ENST00000372967.3	protein_coding	KNOWN	protein_coding	=
TCONS_00001836	XLOC_000592	-	1:39503851-39505892	0_min	30_min	OK	0.172232	0.235276	0.235276	0.449996	0.649864	0.26165	0.999675	no	OK	0.172232	0.235276	0.235276	0.449996	0.649864	0.26165	0.999987	no	-	-	-	-	u
TCONS_00001837	XLOC_000593	-	1:39508524-39511388	0_min	30_min	OK	0.433319	0.525086	0.525086	0.277124	0.55592	0.32035	0.999675	no	OK	0.433319	0.525086	0.525086	0.277124	0.55592	0.32035	0.999987	no	-	-	-	-	u
TCONS_00001838	XLOC_000594	-	1:39511438-39512702	0_min	30_min	OK	0.237275	0.337874	0.337874	0.509926	0.720324	0.207	0.999675	no	OK	0.237275	0.337874	0.337874	0.509926	0.720324	0.207	0.999987	no	-	-	-	-	u
TCONS_00001839	XLOC_000595	-	1:39512877-39513543	0_min	30_min	OK	0.802982	0.633481	0.802982	-0.342067	-0.506713	0.37515	0.999675	no	OK	0.802982	0.633481	0.802982	-0.342067	-0.506713	0.37515	0.999987	no	-	-	-	-	u
TCONS_00001840	XLOC_000596	-	1:39513680-39515693	0_min	30_min	OK	0.859345	0.82083	0.859345	-0.0661544	-0.13645	0.818	0.999675	no	OK	0.859345	0.82083	0.859345	-0.0661544	-0.13645	0.818	0.999987	no	-	-	-	-	u
TCONS_00001841	XLOC_000597	-	1:39517698-39523310	0_min	30_min	OK	0.369524	0.333735	0.369524	-0.146968	-0.311822	0.5802	0.999675	no	OK	0.369524	0.333735	0.369524	-0.146968	-0.311822	0.5802	0.999987	no	-	-	-	-	u
TCONS_00001842	XLOC_000598	-	1:39523534-39524787	0_min	30_min	OK	0.393098	0.319242	0.393098	-0.30024	-0.44985	0.43005	0.999675	no	OK	0.393098	0.319242	0.393098	-0.30024	-0.44985	0.43005	0.999987	no	-	-	-	-	u
TCONS_00001843	XLOC_000599	-	1:39524895-39526740	0_min	30_min	OK	0.393898	0.437537	0.437537	0.151586	0.269707	0.63475	0.999675	no	OK	0.393898	0.437537	0.437537	0.151586	0.269707	0.63475	0.999987	no	-	-	-	-	u
TCONS_00001844	XLOC_000600	-	1:39526860-39529496	0_min	30_min	OK	0.491896	0.482932	0.491896	-0.0265321	-0.0534568	0.92385	0.999675	no	OK	0.491896	0.482932	0.491896	-0.0265321	-0.0534568	0.92385	0.999987	no	-	-	-	-	u
TCONS_00001845	XLOC_000601	-	1:39530301-39533632	0_min	30_min	OK	0.244639	0.290721	0.290721	0.248977	0.465077	0.41335	0.999675	no	OK	0.244639	0.290721	0.290721	0.248977	0.465077	0.41335	0.999987	no	-	-	-	-	u
TCONS_00001861	XLOC_000603	MACF1	1:39546987-39953487	0_min	30_min	OK	10.8623	12.3999	12.3999	0.190993	0.279233	0.6371	0.999675	no	OK	38.2523	39.7346	39.7346	0.054849	0.191972	0.738	0.999987	no	ENST00000360115.4	protein_coding	KNOWN	protein_coding	=
TCONS_00001850	XLOC_000603	MACF1	1:39546987-39953487	0_min	30_min	OK	4.33271	4.04608	4.33271	-0.0987466	-0.212061	0.7097	0.999675	no	OK	38.2523	39.7346	39.7346	0.054849	0.191972	0.738	0.999987	no	ENST00000361689.2	protein_coding	KNOWN	protein_coding	=
TCONS_00001853	XLOC_000603	MACF1	1:39546987-39953487	0_min	30_min	OK	0.455873	0.383029	0.455873	-0.251176	-0.148869	0.7816	0.999675	no	OK	38.2523	39.7346	39.7346	0.054849	0.191972	0.738	0.999987	no	ENST00000564288.1	protein_coding	KNOWN	protein_coding	j
TCONS_00001859	XLOC_000603	MACF1	1:39546987-39953487	0_min	30_min	OK	2.92483	2.74564	2.92483	-0.0912106	-0.124377	0.8265	0.999675	no	OK	38.2523	39.7346	39.7346	0.054849	0.191972	0.738	0.999987	no	ENST00000564288.1	protein_coding	KNOWN	protein_coding	j
TCONS_00001860	XLOC_000603	MACF1	1:39546987-39953487	0_min	30_min	OK	16.5089	17.0043	17.0043	0.0426553	0.107739	0.8507	0.999675	no	OK	38.2523	39.7346	39.7346	0.054849	0.191972	0.738	0.999987	no	ENST00000564288.1	protein_coding	KNOWN	protein_coding	j
TCONS_00001849	XLOC_000603	MACF1	1:39546987-39953487	0_min	30_min	OK	0.402379	0.39528	0.402379	-0.0256805	-0.0181527	0.9747	0.999675	no	OK	38.2523	39.7346	39.7346	0.054849	0.191972	0.738	0.999987	no	ENST00000372915.3	protein_coding	KNOWN	protein_coding	=
TCONS_00001864	XLOC_000603	MACF1	1:39546987-39953487	0_min	30_min	OK	2.62497	2.63463	2.63463	0.00530158	0.00387438	0.99545	0.999675	no	OK	38.2523	39.7346	39.7346	0.054849	0.191972	0.738	0.999987	no	ENST00000564288.1	protein_coding	KNOWN	protein_coding	j
TCONS_00001867	XLOC_000607	RP11-69E11.8	1:40026374-40042528	0_min	30_min	OK	0.24142	0.163501	0.24142	-0.562242	-0.0428994	0.7304	0.999675	no	OK	0.24142	0.163501	0.24142	-0.562242	-0.0428994	0.7304	0.999987	no	ENST00000415255.1	antisense	NOVEL	antisense	=
TCONS_00001875	XLOC_000608	PPIE	1:40157853-40254533	0_min	30_min	OK	2.30839	1.59108	2.30839	-0.536883	-0.773624	0.1848	0.999675	no	OK	28.7849	26.7436	28.7849	-0.106118	-0.290135	0.6148	0.999987	no	ENST00000482751.1	protein_coding	KNOWN	retained_intron	=
TCONS_00001872	XLOC_000608	PPIE	1:40157853-40254533	0_min	30_min	OK	1.02413	1.67108	1.67108	0.706381	0.648789	0.2626	0.999675	no	OK	28.7849	26.7436	28.7849	-0.106118	-0.290135	0.6148	0.999987	no	ENST00000324379.5	protein_coding	KNOWN	protein_coding	=
TCONS_00001877	XLOC_000608	PPIE	1:40157853-40254533	0_min	30_min	OK	1.73297	2.75502	2.75502	0.668811	0.486397	0.3764	0.999675	no	OK	28.7849	26.7436	28.7849	-0.106118	-0.290135	0.6148	0.999987	no	ENST00000372830.1	protein_coding	KNOWN	protein_coding	=
TCONS_00001874	XLOC_000608	PPIE	1:40157853-40254533	0_min	30_min	OK	1.11414	0.824297	1.11414	-0.434694	-0.466909	0.43155	0.999675	no	OK	28.7849	26.7436	28.7849	-0.106118	-0.290135	0.6148	0.999987	no	ENST00000495526.1	protein_coding	KNOWN	nonsense_mediated_decay	=
TCONS_00001873	XLOC_000608	PPIE	1:40157853-40254533	0_min	30_min	OK	19.485	16.6698	19.485	-0.22513	-0.439435	0.4486	0.999675	no	OK	28.7849	26.7436	28.7849	-0.106118	-0.290135	0.6148	0.999987	no	ENST00000356511.2	protein_coding	KNOWN	protein_coding	=
TCONS_00001879	XLOC_000608	PPIE	1:40157853-40254533	0_min	30_min	OK	1.30247	1.44585	1.44585	0.150672	0.165576	0.7738	0.999675	no	OK	28.7849	26.7436	28.7849	-0.106118	-0.290135	0.6148	0.999987	no	ENST00000475350.1	protein_coding	KNOWN	nonsense_mediated_decay	=
TCONS_00001880	XLOC_000608	PPIE	1:40157853-40254533	0_min	30_min	OK	0.242063	0.186949	0.242063	-0.372743	-0.0577927	0.8241	0.999675	no	OK	28.7849	26.7436	28.7849	-0.106118	-0.290135	0.6148	0.999987	no	ENST00000467741.2	protein_coding	KNOWN	processed_transcript	=
TCONS_00001870	XLOC_000608	PPIE	1:40157853-40254533	0_min	30_min	OK	0.431962	0.482489	0.482489	0.15959	0.0424207	0.91325	0.999675	no	OK	28.7849	26.7436	28.7849	-0.106118	-0.290135	0.6148	0.999987	no	ENST00000485507.1	protein_coding	KNOWN	retained_intron	=
TCONS_00001871	XLOC_000608	PPIE	1:40157853-40254533	0_min	30_min	OK	1.11551	1.11713	1.11713	0.00208746	0.00172866	0.9981	0.999675	no	OK	28.7849	26.7436	28.7849	-0.106118	-0.290135	0.6148	0.999987	no	ENST00000372830.1	protein_coding	KNOWN	protein_coding	j
TCONS_00001788	XLOC_000563	ZC3H12A	1:37940149-37949980	0_min	30_min	NOTEST	0.0373835	0.11212	0.11212	1.58457	0	1	1	no	OK	32.837	73.5439	73.5439	1.16329	4.17189	5e-05	0.0102353	yes	ENST00000373087.6	protein_coding	KNOWN	protein_coding	j
TCONS_00001893	XLOC_000613	MFSD2A	1:40420801-40435638	0_min	30_min	OK	4.33493	7.94867	7.94867	0.874706	0.681367	0.223	0.999675	no	OK	45.009	51.3952	51.3952	0.191419	0.697703	0.22625	0.999987	no	ENST00000481612.1	protein_coding	KNOWN	processed_transcript	=
TCONS_00001889	XLOC_000613	MFSD2A	1:40420801-40435638	0_min	30_min	OK	0.132166	0.515821	0.515821	1.96452	0.411308	0.47505	0.999675	no	OK	45.009	51.3952	51.3952	0.191419	0.697703	0.22625	0.999987	no	ENST00000372809.5	protein_coding	KNOWN	protein_coding	j
TCONS_00001884	XLOC_000613	MFSD2A	1:40420801-40435638	0_min	30_min	OK	26.6283	28.5619	28.5619	0.101133	0.286957	0.613	0.999675	no	OK	45.009	51.3952	51.3952	0.191419	0.697703	0.22625	0.999987	no	ENST00000372811.5	protein_coding	KNOWN	protein_coding	=
TCONS_00001885	XLOC_000613	MFSD2A	1:40420801-40435638	0_min	30_min	OK	0.0774406	0.251853	0.251853	1.70142	0.311137	0.64875	0.999675	no	OK	45.009	51.3952	51.3952	0.191419	0.697703	0.22625	0.999987	no	ENST00000420632.2	protein_coding	KNOWN	protein_coding	=
TCONS_00001892	XLOC_000613	MFSD2A	1:40420801-40435638	0_min	30_min	OK	0.265679	0.352185	0.352185	0.406648	0.133302	0.8375	0.999675	no	OK	45.009	51.3952	51.3952	0.191419	0.697703	0.22625	0.999987	no	ENST00000480630.1	protein_coding	KNOWN	processed_transcript	=
TCONS_00001886	XLOC_000613	MFSD2A	1:40420801-40435638	0_min	30_min	OK	2.29384	2.50142	2.50142	0.124985	0.0919479	0.87615	0.999675	no	OK	45.009	51.3952	51.3952	0.191419	0.697703	0.22625	0.999987	no	ENST00000372809.5	protein_coding	KNOWN	protein_coding	j
TCONS_00001891	XLOC_000613	MFSD2A	1:40420801-40435638	0_min	30_min	OK	11.063	11.1759	11.1759	0.0146387	0.0292189	0.9607	0.999675	no	OK	45.009	51.3952	51.3952	0.191419	0.697703	0.22625	0.999987	no	ENST00000372809.5	protein_coding	KNOWN	protein_coding	j
TCONS_00001890	XLOC_000614	RP3-342P20.2	1:40420801-40435638	0_min	30_min	OK	6.13453	6.23636	6.23636	0.0237531	0.0174905	0.9751	0.999675	no	OK	6.13453	6.23636	6.23636	0.0237531	0.0174905	0.9751	0.999987	no	ENST00000438210.1	pseudogene	KNOWN	processed_pseudogene	=
TCONS_00001902	XLOC_000615	CAP1	1:40505911-40538375	0_min	30_min	OK	3.9971	6.48146	6.48146	0.697367	0.601276	0.2956	0.999675	no	OK	132.918	135.866	135.866	0.0316406	0.125703	0.81435	0.999987	no	ENST00000340450.3	protein_coding	KNOWN	protein_coding	=
TCONS_00001906	XLOC_000615	CAP1	1:40505911-40538375	0_min	30_min	OK	0.402384	1.07866	1.07866	1.4226	0.207078	0.37535	0.999675	no	OK	132.918	135.866	135.866	0.0316406	0.125703	0.81435	0.999987	no	ENST00000424977.1	protein_coding	KNOWN	protein_coding	=
TCONS_00001908	XLOC_000615	CAP1	1:40505911-40538375	0_min	30_min	OK	5.51292	6.79012	6.79012	0.30062	0.205895	0.71825	0.999675	no	OK	132.918	135.866	135.866	0.0316406	0.125703	0.81435	0.999987	no	ENST00000494114.1	protein_coding	KNOWN	processed_transcript	=
TCONS_00001903	XLOC_000615	CAP1	1:40505911-40538375	0_min	30_min	OK	65.6377	62.9189	65.6377	-0.0610322	-0.181314	0.75495	0.999675	no	OK	132.918	135.866	135.866	0.0316406	0.125703	0.81435	0.999987	no	ENST00000372805.3	protein_coding	KNOWN	protein_coding	=
TCONS_00001898	XLOC_000615	CAP1	1:40505911-40538375	0_min	30_min	OK	0.883153	1.10575	1.10575	0.324287	0.0635864	0.83785	0.999675	no	OK	132.918	135.866	135.866	0.0316406	0.125703	0.81435	0.999987	no	ENST00000414281.1	protein_coding	KNOWN	protein_coding	=
TCONS_00001907	XLOC_000615	CAP1	1:40505911-40538375	0_min	30_min	OK	25.123	26.1506	26.1506	0.0578375	0.0798485	0.88615	0.999675	no	OK	132.918	135.866	135.866	0.0316406	0.125703	0.81435	0.999987	no	ENST00000479759.1	protein_coding	KNOWN	processed_transcript	=
TCONS_00001901	XLOC_000615	CAP1	1:40505911-40538375	0_min	30_min	OK	1.43647	1.24785	1.43647	-0.203078	-0.0712744	0.9041	0.999675	no	OK	132.918	135.866	135.866	0.0316406	0.125703	0.81435	0.999987	no	ENST00000372798.1	protein_coding	KNOWN	protein_coding	=
TCONS_00001894	XLOC_000615	CAP1	1:40505911-40538375	0_min	30_min	OK	0.228735	0.202124	0.228735	-0.178434	-0.0360926	0.91225	0.999675	no	OK	132.918	135.866	135.866	0.0316406	0.125703	0.81435	0.999987	no	ENST00000372802.1	protein_coding	KNOWN	protein_coding	=
TCONS_00001897	XLOC_000615	CAP1	1:40505911-40538375	0_min	30_min	OK	1.65095	1.83745	1.83745	0.154404	0.0313739	0.92185	0.999675	no	OK	132.918	135.866	135.866	0.0316406	0.125703	0.81435	0.999987	no	ENST00000414893.1	protein_coding	KNOWN	protein_coding	=
TCONS_00001904	XLOC_000615	CAP1	1:40505911-40538375	0_min	30_min	OK	2.80204	2.5584	2.80204	-0.131231	-0.0442024	0.94465	0.999675	no	OK	132.918	135.866	135.866	0.0316406	0.125703	0.81435	0.999987	no	ENST00000435719.1	protein_coding	KNOWN	protein_coding	=
TCONS_00001896	XLOC_000615	CAP1	1:40505911-40538375	0_min	30_min	OK	2.01911	2.15646	2.15646	0.0949441	0.0286076	0.96275	0.999675	no	OK	132.918	135.866	135.866	0.0316406	0.125703	0.81435	0.999987	no	ENST00000421589.1	protein_coding	KNOWN	protein_coding	=
TCONS_00001900	XLOC_000615	CAP1	1:40505911-40538375	0_min	30_min	OK	23.0083	23.2171	23.2171	0.0130368	0.0241312	0.96645	0.999675	no	OK	132.918	135.866	135.866	0.0316406	0.125703	0.81435	0.999987	no	ENST00000372792.2	protein_coding	KNOWN	protein_coding	=
TCONS_00001915	XLOC_000617	RLF	1:40627044-40706719	0_min	30_min	OK	0.368866	7.87532e-06	0.368866	-15.5154	-0.0217085	0.25695	0.999675	no	OK	6.53872	7.12426	7.12426	0.123734	0.435781	0.44785	0.999987	no	ENST00000372771.4	protein_coding	KNOWN	protein_coding	j
TCONS_00001916	XLOC_000617	RLF	1:40627044-40706719	0_min	30_min	OK	3.41322	4.18939	4.18939	0.295605	0.617775	0.268	0.999675	no	OK	6.53872	7.12426	7.12426	0.123734	0.435781	0.44785	0.999987	no	ENST00000372771.4	protein_coding	KNOWN	protein_coding	j
TCONS_00001912	XLOC_000617	RLF	1:40627044-40706719	0_min	30_min	OK	1.19713	1.46403	1.46403	0.290367	0.380195	0.5096	0.999675	no	OK	6.53872	7.12426	7.12426	0.123734	0.435781	0.44785	0.999987	no	ENST00000372771.4	protein_coding	KNOWN	protein_coding	=
TCONS_00001917	XLOC_000617	RLF	1:40627044-40706719	0_min	30_min	OK	0.868385	0.952774	0.952774	0.133799	0.164919	0.77485	0.999675	no	OK	6.53872	7.12426	7.12426	0.123734	0.435781	0.44785	0.999987	no	ENST00000372771.4	protein_coding	KNOWN	protein_coding	j
TCONS_00001913	XLOC_000617	RLF	1:40627044-40706719	0_min	30_min	OK	0.386912	0.37689	0.386912	-0.0378592	-0.0173314	0.9776	0.999675	no	OK	6.53872	7.12426	7.12426	0.123734	0.435781	0.44785	0.999987	no	ENST00000372771.4	protein_coding	KNOWN	protein_coding	j
TCONS_00001923	XLOC_000619	ZMPSTE24	1:40723778-40759856	0_min	30_min	OK	0.845741	1.49164	1.49164	0.818615	0.389057	0.4869	0.999675	no	OK	23.0881	22.2055	23.0881	-0.0562337	-0.208815	0.71125	0.999987	no	ENST00000474142.1	protein_coding	KNOWN	retained_intron	=
TCONS_00001920	XLOC_000619	ZMPSTE24	1:40723778-40759856	0_min	30_min	OK	22.129	20.5903	22.129	-0.103971	-0.384101	0.50205	0.999675	no	OK	23.0881	22.2055	23.0881	-0.0562337	-0.208815	0.71125	0.999987	no	ENST00000372759.3	protein_coding	KNOWN	protein_coding	=
TCONS_00001926	XLOC_000620	SMAP2	1:40810521-40888998	0_min	30_min	OK	4.86768	4.23214	4.86768	-0.201848	-0.42645	0.4651	0.999675	no	OK	9.95506	9.64602	9.95506	-0.0454961	-0.148208	0.7916	0.999987	no	ENST00000372718.3	protein_coding	KNOWN	protein_coding	=
TCONS_00001929	XLOC_000620	SMAP2	1:40810521-40888998	0_min	30_min	OK	4.68956	5.11484	5.11484	0.125237	0.237137	0.6724	0.999675	no	OK	9.95506	9.64602	9.95506	-0.0454961	-0.148208	0.7916	0.999987	no	ENST00000372718.3	protein_coding	KNOWN	protein_coding	j
TCONS_00001935	XLOC_000622	ZFP69B	1:40915773-40939999	0_min	30_min	OK	0.302419	0.139109	0.302419	-1.12033	-1.57614	0.01265	0.999675	no	OK	0.573854	0.599724	0.599724	0.0636161	0.159897	0.7784	0.999987	no	ENST00000469416.1	protein_coding	KNOWN	retained_intron	=
TCONS_00001934	XLOC_000622	ZFP69B	1:40915773-40939999	0_min	30_min	OK	0.116707	0.254314	0.254314	1.12372	0.808521	0.1668	0.999675	no	OK	0.573854	0.599724	0.599724	0.0636161	0.159897	0.7784	0.999987	no	ENST00000411995.2	protein_coding	KNOWN	protein_coding	=
TCONS_00001938	XLOC_000623	ZFP69	1:40942886-40974378	0_min	30_min	OK	0.372848	0.226197	0.372848	-0.721008	-0.43882	0.4525	0.999675	no	OK	1.58051	1.51075	1.58051	-0.0651287	-0.122808	0.825	0.999987	no	ENST00000372706.1	protein_coding	KNOWN	protein_coding	=
TCONS_00001940	XLOC_000623	ZFP69	1:40942886-40974378	0_min	30_min	OK	0.763837	0.820609	0.820609	0.103431	0.108458	0.8518	0.999675	no	OK	1.58051	1.51075	1.58051	-0.0651287	-0.122808	0.825	0.999987	no	ENST00000372705.3	protein_coding	KNOWN	protein_coding	=
TCONS_00001939	XLOC_000623	ZFP69	1:40942886-40974378	0_min	30_min	OK	0.440438	0.463945	0.463945	0.0750132	0.0915963	0.87235	0.999675	no	OK	1.58051	1.51075	1.58051	-0.0651287	-0.122808	0.825	0.999987	no	ENST00000372706.1	protein_coding	KNOWN	protein_coding	j
TCONS_00001946	XLOC_000624	EXO5	1:40974412-40983347	0_min	30_min	OK	0.662436	0.556555	0.662436	-0.251257	-0.360937	0.5396	0.999675	no	OK	1.1378	1.07924	1.1378	-0.0762305	-0.170893	0.7626	0.999987	no	ENST00000358527.2	protein_coding	KNOWN	protein_coding	j
TCONS_00001960	XLOC_000628	ZNF684	1:40996984-41013841	0_min	30_min	OK	0.689685	0.61863	0.689685	-0.15686	-0.194754	0.7371	0.999675	no	OK	1.96814	1.9048	1.96814	-0.0471931	-0.100676	0.85975	0.999987	no	ENST00000372699.3	protein_coding	KNOWN	protein_coding	j
TCONS_00001955	XLOC_000628	ZNF684	1:40996984-41013841	0_min	30_min	OK	0.737782	0.782311	0.782311	0.0845488	0.0992916	0.8601	0.999675	no	OK	1.96814	1.9048	1.96814	-0.0471931	-0.100676	0.85975	0.999987	no	ENST00000372699.3	protein_coding	KNOWN	protein_coding	=
TCONS_00001959	XLOC_000629	ZNF684	1:40996984-41013841	0_min	30_min	OK	0.300338	0.259488	0.300338	-0.210919	-0.0988003	0.8974	0.999675	no	OK	0.300338	0.259488	0.300338	-0.210919	-0.0988003	0.8974	0.999987	no	ENST00000372699.3	protein_coding	KNOWN	protein_coding	i
TCONS_00001970	XLOC_000630	NFYC	1:41134760-41237275	0_min	30_min	OK	6.85212	6.05314	6.85212	-0.178867	-0.273977	0.6287	0.999675	no	OK	25.8454	25.6875	25.8454	-0.00883883	-0.0264332	0.9601	0.999987	no	ENST00000488635.1	protein_coding	KNOWN	retained_intron	=
TCONS_00001962	XLOC_000630	NFYC	1:41134760-41237275	0_min	30_min	OK	0.34885	0.547736	0.547736	0.650874	0.255683	0.703	0.999675	no	OK	25.8454	25.6875	25.8454	-0.00883883	-0.0264332	0.9601	0.999987	no	ENST00000427410.2	protein_coding	KNOWN	protein_coding	=
TCONS_00001966	XLOC_000630	NFYC	1:41134760-41237275	0_min	30_min	OK	0.330641	0.590165	0.590165	0.835851	0.333682	0.74495	0.999675	no	OK	25.8454	25.6875	25.8454	-0.00883883	-0.0264332	0.9601	0.999987	no	ENST00000456393.2	protein_coding	KNOWN	protein_coding	=
TCONS_00001965	XLOC_000630	NFYC	1:41134760-41237275	0_min	30_min	OK	0.564076	0.761077	0.761077	0.432152	0.171516	0.7553	0.999675	no	OK	25.8454	25.6875	25.8454	-0.00883883	-0.0264332	0.9601	0.999987	no	ENST00000372653.1	protein_coding	KNOWN	protein_coding	j
TCONS_00001968	XLOC_000630	NFYC	1:41134760-41237275	0_min	30_min	OK	6.32086	5.80751	6.32086	-0.122202	-0.158384	0.78165	0.999675	no	OK	25.8454	25.6875	25.8454	-0.00883883	-0.0264332	0.9601	0.999987	no	ENST00000372651.1	protein_coding	KNOWN	protein_coding	=
TCONS_00001963	XLOC_000630	NFYC	1:41134760-41237275	0_min	30_min	OK	9.56316	9.94848	9.94848	0.0569882	0.0877214	0.87655	0.999675	no	OK	25.8454	25.6875	25.8454	-0.00883883	-0.0264332	0.9601	0.999987	no	ENST00000447388.3	protein_coding	KNOWN	protein_coding	=
TCONS_00001967	XLOC_000630	NFYC	1:41134760-41237275	0_min	30_min	OK	0.284474	0.311882	0.311882	0.132703	0.0520315	0.92615	0.999675	no	OK	25.8454	25.6875	25.8454	-0.00883883	-0.0264332	0.9601	0.999987	no	ENST00000372653.1	protein_coding	KNOWN	protein_coding	j
TCONS_00001964	XLOC_000630	NFYC	1:41134760-41237275	0_min	30_min	OK	1.5812	1.58047	1.5812	-0.000663067	-0.000469522	0.9984	0.999675	no	OK	25.8454	25.6875	25.8454	-0.00883883	-0.0264332	0.9601	0.999987	no	ENST00000425457.2	protein_coding	KNOWN	protein_coding	=
TCONS_00001985	XLOC_000633	CTPS1	1:41445006-41478235	0_min	30_min	OK	3.48692	1.84624	3.48692	-0.917359	-0.363548	0.5762	0.999675	no	OK	35.4792	33.2585	35.4792	-0.0932514	-0.293447	0.59815	0.999987	no	ENST00000464283.1	protein_coding	KNOWN	processed_transcript	=
TCONS_00001980	XLOC_000633	CTPS1	1:41445006-41478235	0_min	30_min	OK	1.42626	0.899109	1.42626	-0.665664	-0.317519	0.72175	0.999675	no	OK	35.4792	33.2585	35.4792	-0.0932514	-0.293447	0.59815	0.999987	no	ENST00000543104.1	protein_coding	KNOWN	protein_coding	=
TCONS_00001984	XLOC_000633	CTPS1	1:41445006-41478235	0_min	30_min	OK	1.40528	1.72468	1.72468	0.295473	0.185909	0.7473	0.999675	no	OK	35.4792	33.2585	35.4792	-0.0932514	-0.293447	0.59815	0.999987	no	ENST00000372621.4	protein_coding	KNOWN	protein_coding	j
TCONS_00001979	XLOC_000633	CTPS1	1:41445006-41478235	0_min	30_min	OK	0.307246	0.345326	0.345326	0.168565	0.0748136	0.82245	0.999675	no	OK	35.4792	33.2585	35.4792	-0.0932514	-0.293447	0.59815	0.999987	no	ENST00000372621.4	protein_coding	KNOWN	protein_coding	j
TCONS_00001982	XLOC_000633	CTPS1	1:41445006-41478235	0_min	30_min	OK	21.5913	21.143	21.5913	-0.0302697	-0.0971912	0.867	0.999675	no	OK	35.4792	33.2585	35.4792	-0.0932514	-0.293447	0.59815	0.999987	no	ENST00000372621.4	protein_coding	KNOWN	protein_coding	j
TCONS_00001978	XLOC_000633	CTPS1	1:41445006-41478235	0_min	30_min	OK	0.945999	0.992607	0.992607	0.0693844	0.0466745	0.9371	0.999675	no	OK	35.4792	33.2585	35.4792	-0.0932514	-0.293447	0.59815	0.999987	no	ENST00000372621.4	protein_coding	KNOWN	protein_coding	j
TCONS_00001976	XLOC_000633	CTPS1	1:41445006-41478235	0_min	30_min	OK	5.08279	5.00397	5.08279	-0.0225464	-0.0371429	0.95025	0.999675	no	OK	35.4792	33.2585	35.4792	-0.0932514	-0.293447	0.59815	0.999987	no	ENST00000372621.4	protein_coding	KNOWN	protein_coding	=
TCONS_00001983	XLOC_000633	CTPS1	1:41445006-41478235	0_min	30_min	OK	1.23323	1.14085	1.23323	-0.11233	-0.0343001	0.95335	0.999675	no	OK	35.4792	33.2585	35.4792	-0.0932514	-0.293447	0.59815	0.999987	no	ENST00000486889.1	protein_coding	KNOWN	processed_transcript	=
TCONS_00001986	XLOC_000634	SLFNL1	1:41479237-41491409	0_min	30_min	OK	0.50283	0.452969	0.50283	-0.150659	-0.232683	0.6804	0.999675	no	OK	0.50283	0.452969	0.50283	-0.150659	-0.232683	0.6804	0.999987	no	ENST00000302946.8	protein_coding	KNOWN	protein_coding	x
TCONS_00001987	XLOC_000635	SLFNL1	1:41479237-41491409	0_min	30_min	OK	0.514004	0.503523	0.514004	-0.0297242	-0.0434135	0.9405	0.999675	no	OK	0.514004	0.503523	0.514004	-0.0297242	-0.0434135	0.9405	0.999987	no	ENST00000359345.1	protein_coding	KNOWN	protein_coding	x
TCONS_00001989	XLOC_000637	FOXO6	1:41492871-41849262	0_min	30_min	OK	0.320168	0.262369	0.320168	-0.287231	-0.110432	0.87265	0.999675	no	OK	0.725469	0.721315	0.725469	-0.00828594	-0.00528994	0.9933	0.999987	no	ENST00000372591.1	protein_coding	KNOWN	protein_coding	j
TCONS_00002000	XLOC_000637	FOXO6	1:41492871-41849262	0_min	30_min	OK	0.368441	0.408186	0.408186	0.147796	0.0731488	0.91465	0.999675	no	OK	0.725469	0.721315	0.725469	-0.00828594	-0.00528994	0.9933	0.999987	no	ENST00000372591.1	protein_coding	KNOWN	protein_coding	j
TCONS_00001994	XLOC_000639	RP11-399E6.1	1:41492871-41849262	0_min	30_min	OK	0.222182	0.174262	0.222182	-0.350483	-0.110751	0.87015	0.999675	no	OK	0.222182	0.174262	0.222182	-0.350483	-0.110751	0.87015	0.999987	no	ENST00000425554.1	lincRNA	NOVEL	lincRNA	i
TCONS_00001997	XLOC_000641	RP11-399E6.1	1:41492871-41849262	0_min	30_min	OK	0.165382	0.230889	0.230889	0.481401	0.0934832	0.8058	0.999675	no	OK	0.165382	0.230889	0.230889	0.481401	0.0934832	0.8058	0.999987	no	ENST00000445073.1	lincRNA	NOVEL	lincRNA	i
TCONS_00002001	XLOC_000644	-	1:41492871-41849262	0_min	30_min	OK	0.263632	0.313701	0.313701	0.250862	0.171718	0.76195	0.999675	no	OK	0.263632	0.313701	0.313701	0.250862	0.171718	0.76195	0.999987	no	-	-	-	-	u
TCONS_00002003	XLOC_000645	FOXO6	1:41492871-41849262	0_min	30_min	OK	0.241867	0.2716	0.2716	0.167269	0.0669164	0.84135	0.999675	no	OK	0.241867	0.2716	0.2716	0.167269	0.0669164	0.84135	0.999987	no	ENST00000372591.1	protein_coding	KNOWN	protein_coding	i
TCONS_00002004	XLOC_000646	-	1:41926907-41930548	0_min	30_min	OK	0.356297	0.332045	0.356297	-0.101702	-0.0686384	0.93715	0.999675	no	OK	0.455679	0.498498	0.498498	0.129568	0.132646	0.84405	0.999987	no	-	-	-	-	u
TCONS_00002013	XLOC_000652	PPCS	1:42895999-43120335	0_min	30_min	OK	9.23535	6.81966	9.23535	-0.437466	-0.681004	0.2351	0.999675	no	OK	23.96	23.1382	23.96	-0.0503506	-0.155327	0.79225	0.999987	no	ENST00000455780.1	protein_coding	KNOWN	protein_coding	=
TCONS_00002017	XLOC_000652	PPCS	1:42895999-43120335	0_min	30_min	OK	0.00709334	1.38657	1.38657	7.61084	0.486517	0.26455	0.999675	no	OK	23.96	23.1382	23.96	-0.0503506	-0.155327	0.79225	0.999987	no	ENST00000469615.1	protein_coding	KNOWN	processed_transcript	=
TCONS_00002015	XLOC_000652	PPCS	1:42895999-43120335	0_min	30_min	OK	1.81935	1.39706	1.81935	-0.381024	-0.33003	0.5514	0.999675	no	OK	23.96	23.1382	23.96	-0.0503506	-0.155327	0.79225	0.999987	no	ENST00000372561.3	protein_coding	KNOWN	protein_coding	j
TCONS_00002014	XLOC_000652	PPCS	1:42895999-43120335	0_min	30_min	OK	11.6693	12.5596	12.5596	0.106065	0.25852	0.64775	0.999675	no	OK	23.96	23.1382	23.96	-0.0503506	-0.155327	0.79225	0.999987	no	ENST00000372561.3	protein_coding	KNOWN	protein_coding	=
TCONS_00002016	XLOC_000652	PPCS	1:42895999-43120335	0_min	30_min	OK	0.437598	0.243002	0.437598	-0.848637	-0.282283	0.7206	0.999675	no	OK	23.96	23.1382	23.96	-0.0503506	-0.155327	0.79225	0.999987	no	ENST00000471420.1	protein_coding	KNOWN	processed_transcript	=
TCONS_00002022	XLOC_000653	CCDC30	1:42895999-43120335	0_min	30_min	OK	0.364862	0.294684	0.364862	-0.308182	-0.130619	0.83885	0.999675	no	OK	0.364862	0.294684	0.364862	-0.308182	-0.130619	0.83885	0.999987	no	ENST00000477155.1	protein_coding	KNOWN	nonsense_mediated_decay	i
TCONS_00002023	XLOC_000654	CCDC30	1:42895999-43120335	0_min	30_min	OK	0.366937	0.370882	0.370882	0.0154285	0.00622603	0.84275	0.999675	no	OK	0.366937	0.370882	0.370882	0.0154285	0.00622603	0.84275	0.999987	no	ENST00000477155.1	protein_coding	KNOWN	nonsense_mediated_decay	i
TCONS_00002024	XLOC_000655	CCDC30	1:42895999-43120335	0_min	30_min	OK	0.270223	0.404004	0.404004	0.580219	0.13887	0.77845	0.999675	no	OK	0.270223	0.404004	0.404004	0.580219	0.13887	0.77845	0.999987	no	ENST00000477155.1	protein_coding	KNOWN	nonsense_mediated_decay	i
TCONS_00002035	XLOC_000658	PPIH	1:43124095-43142429	0_min	30_min	OK	14.4474	16.2413	16.2413	0.16886	0.293938	0.6046	0.999675	no	OK	26.2134	27.7244	27.7244	0.0808534	0.20296	0.7261	0.999987	no	ENST00000304979.3	protein_coding	KNOWN	protein_coding	=
TCONS_00002032	XLOC_000658	PPIH	1:43124095-43142429	0_min	30_min	OK	3.17301	2.94615	3.17301	-0.107022	-0.105163	0.85435	0.999675	no	OK	26.2134	27.7244	27.7244	0.0808534	0.20296	0.7261	0.999987	no	ENST00000304979.3	protein_coding	KNOWN	protein_coding	j
TCONS_00002034	XLOC_000658	PPIH	1:43124095-43142429	0_min	30_min	OK	3.94125	3.96697	3.96697	0.00938268	0.0113486	0.98445	0.999675	no	OK	26.2134	27.7244	27.7244	0.0808534	0.20296	0.7261	0.999987	no	ENST00000304979.3	protein_coding	KNOWN	protein_coding	j
TCONS_00002033	XLOC_000658	PPIH	1:43124095-43142429	0_min	30_min	OK	4.37506	4.39815	4.39815	0.00759492	0.00811639	0.98875	0.999675	no	OK	26.2134	27.7244	27.7244	0.0808534	0.20296	0.7261	0.999987	no	ENST00000304979.3	protein_coding	KNOWN	protein_coding	j
TCONS_00002043	XLOC_000663	PPIH	1:43124095-43142429	0_min	30_min	OK	5.70493	5.64633	5.70493	-0.0148971	-0.0288427	0.96065	0.999675	no	OK	5.70493	5.64633	5.70493	-0.0148971	-0.0288427	0.96065	0.999987	no	ENST00000304979.3	protein_coding	KNOWN	protein_coding	i
TCONS_00002044	XLOC_000664	PPIH	1:43143146-43144142	0_min	30_min	OK	0.176704	0.274453	0.274453	0.635228	0.751139	0.1909	0.999675	no	OK	0.176704	0.274453	0.274453	0.635228	0.751139	0.1909	0.999987	no	ENST00000455203.2	protein_coding	KNOWN	protein_coding	p
TCONS_00002045	XLOC_000665	RP5-994D16.3	1:43144405-43147325	0_min	30_min	OK	0.271399	0.261424	0.271399	-0.0540264	-0.0555749	0.9321	0.999675	no	OK	0.271399	0.261424	0.271399	-0.0540264	-0.0555749	0.9321	0.999987	no	ENST00000414339.1	lincRNA	NOVEL	lincRNA	=
TCONS_00002046	XLOC_000666	YBX1	1:43148083-43168020	0_min	30_min	OK	124.55	157.279	157.279	0.336599	1.37945	0.01585	0.999675	no	OK	139.996	176.293	176.293	0.332598	1.366	0.0164	0.999987	no	ENST00000321358.7	protein_coding	KNOWN	protein_coding	j
TCONS_00002047	XLOC_000666	YBX1	1:43148083-43168020	0_min	30_min	OK	13.6971	17.1785	17.1785	0.32674	0.289664	0.62435	0.999675	no	OK	139.996	176.293	176.293	0.332598	1.366	0.0164	0.999987	no	ENST00000332220.6	protein_coding	KNOWN	protein_coding	=
TCONS_00002048	XLOC_000666	YBX1	1:43148083-43168020	0_min	30_min	OK	0.359603	0.216738	0.359603	-0.730453	-0.13631	0.672	0.999675	no	OK	139.996	176.293	176.293	0.332598	1.366	0.0164	0.999987	no	ENST00000436427.1	protein_coding	KNOWN	protein_coding	=
TCONS_00002049	XLOC_000666	YBX1	1:43148083-43168020	0_min	30_min	OK	1.38905	1.61955	1.61955	0.221494	0.0892393	0.83835	0.999675	no	OK	139.996	176.293	176.293	0.332598	1.366	0.0164	0.999987	no	ENST00000321358.7	protein_coding	KNOWN	protein_coding	j
TCONS_00002052	XLOC_000667	C1orf50	1:43232939-43312093	0_min	30_min	OK	0.249508	0.136136	0.249508	-0.874036	-0.365558	0.64485	0.999675	no	OK	5.33559	4.50087	5.33559	-0.245443	-0.186719	0.71965	0.999987	no	ENST00000536543.1	protein_coding	KNOWN	protein_coding	j
TCONS_00002057	XLOC_000667	C1orf50	1:43232939-43312093	0_min	30_min	OK	2.65499	1.92546	2.65499	-0.463503	-0.170924	0.8329	0.999675	no	OK	5.33559	4.50087	5.33559	-0.245443	-0.186719	0.71965	0.999987	no	ENST00000494155.1	protein_coding	KNOWN	processed_transcript	=
TCONS_00002051	XLOC_000667	C1orf50	1:43232939-43312093	0_min	30_min	OK	1.61385	1.70777	1.70777	0.0816126	0.116744	0.83635	0.999675	no	OK	5.33559	4.50087	5.33559	-0.245443	-0.186719	0.71965	0.999987	no	ENST00000372525.5	protein_coding	KNOWN	protein_coding	=
TCONS_00002055	XLOC_000667	C1orf50	1:43232939-43312093	0_min	30_min	OK	0.661217	0.648049	0.661217	-0.029021	-0.0120992	0.9071	0.999675	no	OK	5.33559	4.50087	5.33559	-0.245443	-0.186719	0.71965	0.999987	no	ENST00000536543.1	protein_coding	KNOWN	protein_coding	=
TCONS_00002058	XLOC_000668	C1orf50	1:43232939-43312093	0_min	30_min	OK	0.37597	0.372049	0.37597	-0.0151279	-0.00352819	0.9852	0.999675	no	OK	0.37597	0.372049	0.37597	-0.0151279	-0.00352819	0.9852	0.999987	no	ENST00000536543.1	protein_coding	KNOWN	protein_coding	i
TCONS_00002059	XLOC_000669	C1orf50	1:43232939-43312093	0_min	30_min	OK	0.262926	0.202839	0.262926	-0.374326	-0.0823503	0.82365	0.999675	no	OK	0.262926	0.202839	0.262926	-0.374326	-0.0823503	0.82365	0.999987	no	ENST00000536543.1	protein_coding	KNOWN	protein_coding	i
TCONS_00002060	XLOC_000670	C1orf50	1:43232939-43312093	0_min	30_min	OK	0.244054	0.231659	0.244054	-0.075198	-0.0204904	0.96755	0.999675	no	OK	0.244054	0.231659	0.244054	-0.075198	-0.0204904	0.96755	0.999987	no	ENST00000536543.1	protein_coding	KNOWN	protein_coding	i
TCONS_00002061	XLOC_000671	C1orf50	1:43232939-43312093	0_min	30_min	OK	0.300576	0.375842	0.375842	0.322395	0.0847534	0.8651	0.999675	no	OK	0.300576	0.375842	0.375842	0.322395	0.0847534	0.8651	0.999987	no	ENST00000536543.1	protein_coding	KNOWN	protein_coding	i
TCONS_00002063	XLOC_000673	ERMAP	1:43232939-43312093	0_min	30_min	OK	0.165681	0.503114	0.503114	1.60248	0.5506	0.45945	0.999675	no	OK	14.0121	14.0824	14.0824	0.00722366	0.0212613	0.97035	0.999987	no	ENST00000372517.2	protein_coding	KNOWN	protein_coding	j
TCONS_00002070	XLOC_000673	ERMAP	1:43232939-43312093	0_min	30_min	OK	2.1761	1.8415	2.1761	-0.240862	-0.357257	0.51805	0.999675	no	OK	14.0121	14.0824	14.0824	0.00722366	0.0212613	0.97035	0.999987	no	ENST00000372517.2	protein_coding	KNOWN	protein_coding	j
TCONS_00002064	XLOC_000673	ERMAP	1:43232939-43312093	0_min	30_min	OK	0.875448	0.69172	0.875448	-0.339835	-0.337716	0.56335	0.999675	no	OK	14.0121	14.0824	14.0824	0.00722366	0.0212613	0.97035	0.999987	no	ENST00000372517.2	protein_coding	KNOWN	protein_coding	j
TCONS_00002065	XLOC_000673	ERMAP	1:43232939-43312093	0_min	30_min	OK	3.93207	4.36527	4.36527	0.150783	0.206714	0.72315	0.999675	no	OK	14.0121	14.0824	14.0824	0.00722366	0.0212613	0.97035	0.999987	no	ENST00000487556.1	protein_coding	KNOWN	processed_transcript	=
TCONS_00002066	XLOC_000673	ERMAP	1:43232939-43312093	0_min	30_min	OK	6.86276	6.68079	6.86276	-0.0387712	-0.0704356	0.90055	0.999675	no	OK	14.0121	14.0824	14.0824	0.00722366	0.0212613	0.97035	0.999987	no	ENST00000372517.2	protein_coding	KNOWN	protein_coding	=
TCONS_00002067	XLOC_000674	ERMAP	1:43232939-43312093	0_min	30_min	OK	1.09119	1.06212	1.09119	-0.0389596	-0.0197765	0.9769	0.999675	no	OK	1.09119	1.06212	1.09119	-0.0389596	-0.0197765	0.9769	0.999987	no	ENST00000372517.2	protein_coding	KNOWN	protein_coding	i
TCONS_00002068	XLOC_000675	ERMAP	1:43232939-43312093	0_min	30_min	OK	1.25925	1.21256	1.25925	-0.054511	-0.031373	0.95285	0.999675	no	OK	1.25925	1.21256	1.25925	-0.054511	-0.031373	0.95285	0.999987	no	ENST00000372517.2	protein_coding	KNOWN	protein_coding	i
TCONS_00002069	XLOC_000676	ERMAP	1:43232939-43312093	0_min	30_min	OK	1.81429	1.71102	1.81429	-0.0845461	-0.061082	0.91045	0.999675	no	OK	1.81429	1.71102	1.81429	-0.0845461	-0.061082	0.91045	0.999987	no	ENST00000372517.2	protein_coding	KNOWN	protein_coding	i
TCONS_00002076	XLOC_000677	ZNF691	1:43312279-43325818	0_min	30_min	OK	1.73247	1.63429	1.73247	-0.0841659	-0.200275	0.72585	0.999675	no	OK	2.60347	2.63755	2.63755	0.0187595	0.0609866	0.919	0.999987	no	ENST00000372504.1	protein_coding	KNOWN	protein_coding	j
TCONS_00002073	XLOC_000677	ZNF691	1:43312279-43325818	0_min	30_min	OK	0.626528	0.665821	0.665821	0.0877544	0.123708	0.82385	0.999675	no	OK	2.60347	2.63755	2.63755	0.0187595	0.0609866	0.919	0.999987	no	ENST00000372506.1	protein_coding	KNOWN	protein_coding	=
TCONS_00002078	XLOC_000678	ATP6V1E1P1	1:43368902-43369583	0_min	30_min	OK	0.460494	0.655953	0.655953	0.510411	0.707799	0.21305	0.999675	no	OK	0.460494	0.655953	0.655953	0.510411	0.707799	0.21305	0.999987	no	ENST00000439215.1	pseudogene	KNOWN	processed_pseudogene	=
TCONS_00002080	XLOC_000679	SLC2A1-AS1	1:43424719-43449029	0_min	30_min	OK	0.317603	0.191696	0.317603	-0.728402	-0.613147	0.28555	0.999675	no	OK	0.461617	0.328447	0.461617	-0.491039	-0.593605	0.28875	0.999987	no	ENST00000431759.1	lincRNA	NOVEL	lincRNA	=
TCONS_00002082	XLOC_000680	SLC2A1-AS1	1:43424719-43449029	0_min	30_min	OK	0.313905	0.315728	0.315728	0.00835086	0.0112572	0.9851	0.999675	no	OK	0.313905	0.315728	0.315728	0.00835086	0.0112572	0.9851	0.999987	no	ENST00000431759.1	lincRNA	NOVEL	lincRNA	i
TCONS_00002090	XLOC_000684	WDR65	1:43629845-43739673	0_min	30_min	OK	0.818848	0.871987	0.871987	0.0907104	0.0709509	0.9002	0.999675	no	OK	0.88237	0.93069	0.93069	0.0769164	0.0505267	0.90845	0.999987	no	ENST00000372492.4	protein_coding	KNOWN	protein_coding	=
TCONS_00002099	XLOC_000685	TMEM125	1:43629845-43739673	0_min	30_min	OK	0.736669	0.541867	0.736669	-0.443076	-0.205678	0.7982	0.999675	no	OK	2.58522	2.30111	2.58522	-0.167957	-0.140416	0.82275	0.999987	no	ENST00000456751.1	protein_coding	KNOWN	protein_coding	=
TCONS_00002098	XLOC_000685	TMEM125	1:43629845-43739673	0_min	30_min	OK	1.8481	1.75832	1.8481	-0.0718446	-0.0489586	0.934	0.999675	no	OK	2.58522	2.30111	2.58522	-0.167957	-0.140416	0.82275	0.999987	no	ENST00000432792.2	protein_coding	KNOWN	protein_coding	=
TCONS_00002100	XLOC_000686	TMEM125	1:43629845-43739673	0_min	30_min	OK	1.54261	1.22185	1.54261	-0.336305	-0.154025	0.8567	0.999675	no	OK	1.54261	1.22185	1.54261	-0.336305	-0.154025	0.8567	0.999987	no	ENST00000432792.2	protein_coding	KNOWN	protein_coding	i
TCONS_00002111	XLOC_000689	CDC20	1:43824582-43828874	0_min	30_min	OK	26.0664	25.9715	26.0664	-0.00526598	-0.0185832	0.9747	0.999675	no	OK	26.0664	25.9715	26.0664	-0.00526598	-0.0185832	0.9747	0.999987	no	ENST00000310955.6	protein_coding	KNOWN	protein_coding	=
TCONS_00002112	XLOC_000690	-	1:43834084-43837575	0_min	30_min	OK	0.411851	0.333967	0.411851	-0.302417	-0.611189	0.28685	0.999675	no	OK	0.411851	0.333967	0.411851	-0.302417	-0.611189	0.28685	0.999987	no	-	-	-	-	u
TCONS_00002113	XLOC_000691	-	1:43837950-43839155	0_min	30_min	OK	0.362039	0.243922	0.362039	-0.569726	-0.809809	0.15255	0.999675	no	OK	0.362039	0.243922	0.362039	-0.569726	-0.809809	0.15255	0.999987	no	-	-	-	-	u
TCONS_00002114	XLOC_000692	-	1:43842330-43844471	0_min	30_min	OK	0.176588	0.24131	0.24131	0.450506	0.683842	0.23085	0.999675	no	OK	0.176588	0.24131	0.24131	0.450506	0.683842	0.23085	0.999987	no	-	-	-	-	u
TCONS_00002115	XLOC_000693	RP1-92O14.6	1:43849587-43855479	0_min	30_min	OK	3.44819	3.3512	3.44819	-0.0411641	-0.0276749	0.96405	0.999675	no	OK	3.44819	3.3512	3.44819	-0.0411641	-0.0276749	0.96405	0.999987	no	ENST00000436713.1	antisense	NOVEL	antisense	=
TCONS_00002125	XLOC_000694	SZT2	1:43855552-43922666	0_min	30_min	OK	1.29657	2.15243	2.15243	0.731267	0.596375	0.29425	0.999675	no	OK	15.5792	16.3718	16.3718	0.0715933	0.242432	0.64075	0.999987	no	ENST00000460536.1	protein_coding	KNOWN	retained_intron	=
TCONS_00002124	XLOC_000694	SZT2	1:43855552-43922666	0_min	30_min	OK	5.86344	6.37589	6.37589	0.12088	0.285725	0.6213	0.999675	no	OK	15.5792	16.3718	16.3718	0.0715933	0.242432	0.64075	0.999987	no	ENST00000562955.1	protein_coding	KNOWN	protein_coding	j
TCONS_00002120	XLOC_000694	SZT2	1:43855552-43922666	0_min	30_min	OK	7.22418	6.78983	7.22418	-0.0894581	-0.258861	0.6534	0.999675	no	OK	15.5792	16.3718	16.3718	0.0715933	0.242432	0.64075	0.999987	no	ENST00000562955.1	protein_coding	KNOWN	protein_coding	=
TCONS_00002121	XLOC_000694	SZT2	1:43855552-43922666	0_min	30_min	OK	0.515763	0.363319	0.515763	-0.505473	-0.213035	0.8186	0.999675	no	OK	15.5792	16.3718	16.3718	0.0715933	0.242432	0.64075	0.999987	no	ENST00000470139.1	protein_coding	KNOWN	retained_intron	=
TCONS_00002116	XLOC_000694	SZT2	1:43855552-43922666	0_min	30_min	OK	0.364297	0.403291	0.403291	0.146708	0.0305228	0.93325	0.999675	no	OK	15.5792	16.3718	16.3718	0.0715933	0.242432	0.64075	0.999987	no	ENST00000310739.4	protein_coding	KNOWN	protein_coding	=
TCONS_00002122	XLOC_000695	SZT2	1:43855552-43922666	0_min	30_min	OK	2.83182	2.74536	2.83182	-0.0447348	-0.019764	0.6665	0.999675	no	OK	2.83182	2.74536	2.83182	-0.0447348	-0.019764	0.6665	0.999987	no	ENST00000562955.1	protein_coding	KNOWN	protein_coding	i
TCONS_00002129	XLOC_000696	PTPRF	1:43990857-44089343	0_min	30_min	OK	17.6211	15.5138	17.6211	-0.183748	-0.567744	0.32635	0.999675	no	OK	35.3223	35.3248	35.3248	0.000102382	0.000387494	0.99945	0.999987	no	ENST00000438120.1	protein_coding	KNOWN	protein_coding	=
TCONS_00002133	XLOC_000696	PTPRF	1:43990857-44089343	0_min	30_min	OK	7.64278	10.3127	10.3127	0.432254	0.515556	0.3529	0.999675	no	OK	35.3223	35.3248	35.3248	0.000102382	0.000387494	0.99945	0.999987	no	ENST00000359947.4	protein_coding	KNOWN	protein_coding	j
TCONS_00002132	XLOC_000696	PTPRF	1:43990857-44089343	0_min	30_min	OK	8.12856	7.5951	8.12856	-0.0979321	-0.178931	0.7567	0.999675	no	OK	35.3223	35.3248	35.3248	0.000102382	0.000387494	0.99945	0.999987	no	ENST00000414879.1	protein_coding	KNOWN	protein_coding	=
TCONS_00002128	XLOC_000696	PTPRF	1:43990857-44089343	0_min	30_min	OK	1.5165	1.61791	1.61791	0.093386	0.0655369	0.91275	0.999675	no	OK	35.3223	35.3248	35.3248	0.000102382	0.000387494	0.99945	0.999987	no	ENST00000359947.4	protein_coding	KNOWN	protein_coding	=
TCONS_00002134	XLOC_000697	KDM4A	1:44115828-44396831	0_min	30_min	OK	19.0781	20.1519	20.1519	0.0789938	0.289518	0.61805	0.999675	no	OK	19.2727	20.323	20.323	0.0765527	0.276231	0.626	0.999987	no	ENST00000372396.3	protein_coding	KNOWN	protein_coding	=
TCONS_00002152	XLOC_000698	ST3GAL3	1:44115828-44396831	0_min	30_min	OK	0.264958	0.0772839	0.264958	-1.77752	-0.306449	0.52715	0.999675	no	OK	4.06462	4.10598	4.10598	0.014605	0.0153465	0.97985	0.999987	no	ENST00000531993.1	protein_coding	KNOWN	protein_coding	=
TCONS_00002151	XLOC_000698	ST3GAL3	1:44115828-44396831	0_min	30_min	OK	0.215293	0.450251	0.450251	1.06443	0.32389	0.7414	0.999675	no	OK	4.06462	4.10598	4.10598	0.014605	0.0153465	0.97985	0.999987	no	ENST00000469715.1	protein_coding	KNOWN	nonsense_mediated_decay	=
TCONS_00002143	XLOC_000698	ST3GAL3	1:44115828-44396831	0_min	30_min	OK	0.479953	0.293174	0.479953	-0.711137	-0.243704	0.8002	0.999675	no	OK	4.06462	4.10598	4.10598	0.014605	0.0153465	0.97985	0.999987	no	ENST00000372375.2	protein_coding	KNOWN	protein_coding	=
TCONS_00002142	XLOC_000698	ST3GAL3	1:44115828-44396831	0_min	30_min	OK	2.15303	1.94889	2.15303	-0.143717	-0.106697	0.8529	0.999675	no	OK	4.06462	4.10598	4.10598	0.014605	0.0153465	0.97985	0.999987	no	ENST00000361392.4	protein_coding	KNOWN	protein_coding	=
TCONS_00002150	XLOC_000698	ST3GAL3	1:44115828-44396831	0_min	30_min	OK	0.333941	0.31197	0.333941	-0.0981871	-0.0276342	0.9066	0.999675	no	OK	4.06462	4.10598	4.10598	0.014605	0.0153465	0.97985	0.999987	no	ENST00000372365.1	protein_coding	KNOWN	protein_coding	=
TCONS_00002158	XLOC_000699	ST3GAL3	1:44397504-44398210	0_min	30_min	OK	0.560669	0.478798	0.560669	-0.227733	-0.316379	0.5733	0.999675	no	OK	0.560669	0.478798	0.560669	-0.227733	-0.316379	0.5733	0.999987	no	ENST00000262915.3	protein_coding	KNOWN	protein_coding	p
TCONS_00002166	XLOC_000700	ARTN	1:44398991-44402913	0_min	30_min	OK	0.60596	0.532191	0.60596	-0.187278	-0.196368	0.7461	0.999675	no	OK	1.87265	1.90777	1.90777	0.0268016	0.047711	0.92875	0.999987	no	ENST00000438616.3	protein_coding	KNOWN	protein_coding	=
TCONS_00002159	XLOC_000700	ARTN	1:44398991-44402913	0_min	30_min	OK	0.264988	0.292206	0.292206	0.141058	0.0740537	0.8985	0.999675	no	OK	1.87265	1.90777	1.90777	0.0268016	0.047711	0.92875	0.999987	no	ENST00000414809.3	protein_coding	KNOWN	protein_coding	=
TCONS_00002162	XLOC_000700	ARTN	1:44398991-44402913	0_min	30_min	OK	0.208999	0.217339	0.217339	0.0564527	0.0190546	0.9358	0.999675	no	OK	1.87265	1.90777	1.90777	0.0268016	0.047711	0.92875	0.999987	no	ENST00000471394.2	protein_coding	KNOWN	protein_coding	=
TCONS_00002165	XLOC_000700	ARTN	1:44398991-44402913	0_min	30_min	OK	0.593835	0.604554	0.604554	0.0258097	0.0293109	0.964	0.999675	no	OK	1.87265	1.90777	1.90777	0.0268016	0.047711	0.92875	0.999987	no	ENST00000372354.3	protein_coding	KNOWN	protein_coding	=
TCONS_00002168	XLOC_000701	IPO13	1:44412388-44433694	0_min	30_min	OK	11.3551	10.341	11.3551	-0.134971	-0.396503	0.49425	0.999675	no	OK	18.9063	17.3681	18.9063	-0.122421	-0.40798	0.47045	0.999987	no	ENST00000372343.3	protein_coding	KNOWN	protein_coding	=
TCONS_00002172	XLOC_000701	IPO13	1:44412388-44433694	0_min	30_min	OK	3.95341	3.47766	3.95341	-0.18498	-0.191843	0.73985	0.999675	no	OK	18.9063	17.3681	18.9063	-0.122421	-0.40798	0.47045	0.999987	no	ENST00000372339.3	protein_coding	KNOWN	protein_coding	=
TCONS_00002167	XLOC_000701	IPO13	1:44412388-44433694	0_min	30_min	OK	3.46	3.49729	3.49729	0.0154632	0.0245156	0.9659	0.999675	no	OK	18.9063	17.3681	18.9063	-0.122421	-0.40798	0.47045	0.999987	no	ENST00000372343.3	protein_coding	KNOWN	protein_coding	j
TCONS_00002170	XLOC_000702	IPO13	1:44412388-44433694	0_min	30_min	OK	4.49542	4.96282	4.96282	0.142703	0.1074	0.84895	0.999675	no	OK	4.49542	4.96282	4.96282	0.142703	0.1074	0.84895	0.999987	no	ENST00000372343.3	protein_coding	KNOWN	protein_coding	i
TCONS_00002175	XLOC_000704	DPH2	1:44435671-44439041	0_min	30_min	OK	12.0974	10.0986	12.0974	-0.260539	-0.617011	0.2865	0.999675	no	OK	28.0649	26.0905	28.0649	-0.105241	-0.386209	0.4999	0.999987	no	ENST00000255108.3	protein_coding	KNOWN	protein_coding	=
TCONS_00002183	XLOC_000704	DPH2	1:44435671-44439041	0_min	30_min	OK	6.93146	6.00749	6.93146	-0.206396	-0.341601	0.55235	0.999675	no	OK	28.0649	26.0905	28.0649	-0.105241	-0.386209	0.4999	0.999987	no	ENST00000255108.3	protein_coding	KNOWN	protein_coding	j
TCONS_00002176	XLOC_000704	DPH2	1:44435671-44439041	0_min	30_min	OK	4.58202	5.2993	5.2993	0.209817	0.268108	0.64175	0.999675	no	OK	28.0649	26.0905	28.0649	-0.105241	-0.386209	0.4999	0.999987	no	ENST00000524776.1	protein_coding	KNOWN	nonsense_mediated_decay	=
TCONS_00002173	XLOC_000704	DPH2	1:44435671-44439041	0_min	30_min	OK	1.38059	1.69248	1.69248	0.293859	0.242642	0.6764	0.999675	no	OK	28.0649	26.0905	28.0649	-0.105241	-0.386209	0.4999	0.999987	no	ENST00000255108.3	protein_coding	KNOWN	protein_coding	j
TCONS_00002180	XLOC_000704	DPH2	1:44435671-44439041	0_min	30_min	OK	0.740315	0.607429	0.740315	-0.285424	-0.152484	0.7689	0.999675	no	OK	28.0649	26.0905	28.0649	-0.105241	-0.386209	0.4999	0.999987	no	ENST00000255108.3	protein_coding	KNOWN	protein_coding	j
TCONS_00002177	XLOC_000704	DPH2	1:44435671-44439041	0_min	30_min	OK	1.86953	1.90096	1.90096	0.0240499	0.0193596	0.97445	0.999675	no	OK	28.0649	26.0905	28.0649	-0.105241	-0.386209	0.4999	0.999987	no	ENST00000495421.1	protein_coding	KNOWN	nonsense_mediated_decay	=
TCONS_00002186	XLOC_000705	ATP6V0B	1:44440158-44443967	0_min	30_min	OK	9.70321	6.95542	9.70321	-0.480325	-0.695324	0.2206	0.999675	no	OK	50.6819	49.7317	50.6819	-0.0273035	-0.0941934	0.8697	0.999987	no	ENST00000532642.1	protein_coding	KNOWN	protein_coding	=
TCONS_00002185	XLOC_000705	ATP6V0B	1:44440158-44443967	0_min	30_min	OK	4.69481	7.68749	7.68749	0.711445	0.66518	0.2423	0.999675	no	OK	50.6819	49.7317	50.6819	-0.0273035	-0.0941934	0.8697	0.999987	no	ENST00000472174.2	protein_coding	KNOWN	protein_coding	=
TCONS_00002192	XLOC_000705	ATP6V0B	1:44440158-44443967	0_min	30_min	OK	8.93133	7.25338	8.93133	-0.300222	-0.443378	0.4407	0.999675	no	OK	50.6819	49.7317	50.6819	-0.0273035	-0.0941934	0.8697	0.999987	no	ENST00000473485.1	protein_coding	KNOWN	retained_intron	=
TCONS_00002188	XLOC_000705	ATP6V0B	1:44440158-44443967	0_min	30_min	OK	0.993117	0.236339	0.993117	-2.07111	-0.599142	0.46275	0.999675	no	OK	50.6819	49.7317	50.6819	-0.0273035	-0.0941934	0.8697	0.999987	no	ENST00000471859.2	protein_coding	KNOWN	protein_coding	=
TCONS_00002187	XLOC_000705	ATP6V0B	1:44440158-44443967	0_min	30_min	OK	17.167	19.5687	19.5687	0.188912	0.304335	0.5935	0.999675	no	OK	50.6819	49.7317	50.6819	-0.0273035	-0.0941934	0.8697	0.999987	no	ENST00000236067.4	protein_coding	KNOWN	protein_coding	=
TCONS_00002184	XLOC_000705	ATP6V0B	1:44440158-44443967	0_min	30_min	OK	3.75132	2.61439	3.75132	-0.520924	-0.236094	0.7096	0.999675	no	OK	50.6819	49.7317	50.6819	-0.0273035	-0.0941934	0.8697	0.999987	no	ENST00000472174.2	protein_coding	KNOWN	protein_coding	j
TCONS_00002194	XLOC_000705	ATP6V0B	1:44440158-44443967	0_min	30_min	OK	0.221193	0.550637	0.550637	1.3158	0.301916	0.72195	0.999675	no	OK	50.6819	49.7317	50.6819	-0.0273035	-0.0941934	0.8697	0.999987	no	ENST00000472174.2	protein_coding	KNOWN	protein_coding	j
TCONS_00002190	XLOC_000705	ATP6V0B	1:44440158-44443967	0_min	30_min	OK	0.536448	0.410892	0.536448	-0.38468	-0.0932358	0.87015	0.999675	no	OK	50.6819	49.7317	50.6819	-0.0273035	-0.0941934	0.8697	0.999987	no	ENST00000472174.2	protein_coding	KNOWN	protein_coding	j
TCONS_00002193	XLOC_000705	ATP6V0B	1:44440158-44443967	0_min	30_min	OK	4.66685	4.43939	4.66685	-0.0720881	-0.0931752	0.87535	0.999675	no	OK	50.6819	49.7317	50.6819	-0.0273035	-0.0941934	0.8697	0.999987	no	ENST00000496131.1	protein_coding	KNOWN	retained_intron	=
TCONS_00002197	XLOC_000706	B4GALT2	1:44444865-44456840	0_min	30_min	OK	1.74467	2.27679	2.27679	0.384048	0.422781	0.4549	0.999675	no	OK	16.2376	16.5385	16.5385	0.0264964	0.0864572	0.87785	0.999987	no	ENST00000434555.2	protein_coding	KNOWN	protein_coding	=
TCONS_00002198	XLOC_000706	B4GALT2	1:44444865-44456840	0_min	30_min	OK	2.65704	2.3225	2.65704	-0.194145	-0.282409	0.6292	0.999675	no	OK	16.2376	16.5385	16.5385	0.0264964	0.0864572	0.87785	0.999987	no	ENST00000356836.6	protein_coding	KNOWN	protein_coding	=
TCONS_00002200	XLOC_000706	B4GALT2	1:44444865-44456840	0_min	30_min	OK	1.24677	1.36429	1.36429	0.129957	0.10188	0.8591	0.999675	no	OK	16.2376	16.5385	16.5385	0.0264964	0.0864572	0.87785	0.999987	no	ENST00000356836.6	protein_coding	KNOWN	protein_coding	j
TCONS_00002196	XLOC_000706	B4GALT2	1:44444865-44456840	0_min	30_min	OK	0.393785	0.417317	0.417317	0.0837373	0.0295657	0.93165	0.999675	no	OK	16.2376	16.5385	16.5385	0.0264964	0.0864572	0.87785	0.999987	no	ENST00000497866.1	protein_coding	KNOWN	processed_transcript	=
TCONS_00002195	XLOC_000706	B4GALT2	1:44444865-44456840	0_min	30_min	OK	1.34164	1.30602	1.34164	-0.0388218	-0.0302151	0.9559	0.999675	no	OK	16.2376	16.5385	16.5385	0.0264964	0.0864572	0.87785	0.999987	no	ENST00000372324.1	protein_coding	KNOWN	protein_coding	=
TCONS_00002199	XLOC_000706	B4GALT2	1:44444865-44456840	0_min	30_min	OK	8.85365	8.85161	8.85365	-0.000331647	-0.000765363	0.9988	0.999683	no	OK	16.2376	16.5385	16.5385	0.0264964	0.0864572	0.87785	0.999987	no	ENST00000309519.7	protein_coding	KNOWN	protein_coding	=
TCONS_00002208	XLOC_000707	CCDC24	1:44457030-44497139	0_min	30_min	OK	1.16765	0.858018	1.16765	-0.444527	-0.264737	0.6747	0.999675	no	OK	5.13825	5.45778	5.45778	0.087038	0.120256	0.84405	0.999987	no	ENST00000372318.3	protein_coding	KNOWN	protein_coding	j
TCONS_00002205	XLOC_000707	CCDC24	1:44457030-44497139	0_min	30_min	OK	1.01277	1.21853	1.21853	0.266835	0.173126	0.7599	0.999675	no	OK	5.13825	5.45778	5.45778	0.087038	0.120256	0.84405	0.999987	no	ENST00000490563.1	protein_coding	KNOWN	retained_intron	=
TCONS_00002201	XLOC_000707	CCDC24	1:44457030-44497139	0_min	30_min	OK	1.5942	1.75379	1.75379	0.137642	0.15278	0.7921	0.999675	no	OK	5.13825	5.45778	5.45778	0.087038	0.120256	0.84405	0.999987	no	ENST00000486064.1	protein_coding	KNOWN	nonsense_mediated_decay	=
TCONS_00002202	XLOC_000707	CCDC24	1:44457030-44497139	0_min	30_min	OK	0.38613	0.419271	0.419271	0.118795	0.0496528	0.8219	0.999675	no	OK	5.13825	5.45778	5.45778	0.087038	0.120256	0.84405	0.999987	no	ENST00000372318.3	protein_coding	KNOWN	protein_coding	=
TCONS_00002209	XLOC_000707	CCDC24	1:44457030-44497139	0_min	30_min	OK	0.692618	0.790684	0.790684	0.191041	0.0913992	0.89275	0.999675	no	OK	5.13825	5.45778	5.45778	0.087038	0.120256	0.84405	0.999987	no	ENST00000466180.1	protein_coding	KNOWN	protein_coding	=
TCONS_00002226	XLOC_000711	DMAP1	1:44678841-44686353	0_min	30_min	OK	0.00204173	0.333677	0.333677	7.35252	0.43038	0.24315	0.999675	no	OK	26.1022	25.9862	26.1022	-0.00642606	-0.0202216	0.97065	0.999987	no	ENST00000315913.5	protein_coding	KNOWN	protein_coding	j
TCONS_00002220	XLOC_000711	DMAP1	1:44678841-44686353	0_min	30_min	OK	3.41123	2.60027	3.41123	-0.391632	-0.61868	0.28215	0.999675	no	OK	26.1022	25.9862	26.1022	-0.00642606	-0.0202216	0.97065	0.999987	no	ENST00000315913.5	protein_coding	KNOWN	protein_coding	j
TCONS_00002221	XLOC_000711	DMAP1	1:44678841-44686353	0_min	30_min	OK	5.82297	4.9876	5.82297	-0.223409	-0.414072	0.4641	0.999675	no	OK	26.1022	25.9862	26.1022	-0.00642606	-0.0202216	0.97065	0.999987	no	ENST00000315913.5	protein_coding	KNOWN	protein_coding	j
TCONS_00002227	XLOC_000711	DMAP1	1:44678841-44686353	0_min	30_min	OK	0.0984447	0.271854	0.271854	1.46544	0.174037	0.5011	0.999675	no	OK	26.1022	25.9862	26.1022	-0.00642606	-0.0202216	0.97065	0.999987	no	ENST00000475794.1	protein_coding	KNOWN	processed_transcript	=
TCONS_00002231	XLOC_000711	DMAP1	1:44678841-44686353	0_min	30_min	OK	0.160232	0.248217	0.248217	0.631438	0.0852771	0.72365	0.999675	no	OK	26.1022	25.9862	26.1022	-0.00642606	-0.0202216	0.97065	0.999987	no	ENST00000494092.1	protein_coding	KNOWN	processed_transcript	=
TCONS_00002230	XLOC_000711	DMAP1	1:44678841-44686353	0_min	30_min	OK	9.71777	10.5608	10.5608	0.120022	0.178627	0.7543	0.999675	no	OK	26.1022	25.9862	26.1022	-0.00642606	-0.0202216	0.97065	0.999987	no	ENST00000315913.5	protein_coding	KNOWN	protein_coding	=
TCONS_00002219	XLOC_000711	DMAP1	1:44678841-44686353	0_min	30_min	OK	0.262474	0.179857	0.262474	-0.545325	-0.195453	0.80115	0.999675	no	OK	26.1022	25.9862	26.1022	-0.00642606	-0.0202216	0.97065	0.999987	no	ENST00000315913.5	protein_coding	KNOWN	protein_coding	j
TCONS_00002222	XLOC_000711	DMAP1	1:44678841-44686353	0_min	30_min	OK	5.62973	5.92285	5.92285	0.0732251	0.122793	0.8266	0.999675	no	OK	26.1022	25.9862	26.1022	-0.00642606	-0.0202216	0.97065	0.999987	no	ENST00000315913.5	protein_coding	KNOWN	protein_coding	j
TCONS_00002224	XLOC_000711	DMAP1	1:44678841-44686353	0_min	30_min	OK	0.822569	0.731495	0.822569	-0.169288	-0.0771198	0.93195	0.999675	no	OK	26.1022	25.9862	26.1022	-0.00642606	-0.0202216	0.97065	0.999987	no	ENST00000315913.5	protein_coding	KNOWN	protein_coding	j
TCONS_00002235	XLOC_000712	RNF220	1:44870865-45140227	0_min	30_min	OK	7.98065	7.02978	7.98065	-0.183025	-0.280249	0.6347	0.999675	no	OK	31.6771	32.5328	32.5328	0.038456	0.125006	0.8283	0.999987	no	ENST00000443020.2	protein_coding	KNOWN	protein_coding	=
TCONS_00002238	XLOC_000712	RNF220	1:44870865-45140227	0_min	30_min	OK	2.5071	2.87244	2.87244	0.196255	0.23748	0.678	0.999675	no	OK	31.6771	32.5328	32.5328	0.038456	0.125006	0.8283	0.999987	no	ENST00000474064.1	protein_coding	KNOWN	processed_transcript	=
TCONS_00002241	XLOC_000712	RNF220	1:44870865-45140227	0_min	30_min	OK	9.43709	10.1037	10.1037	0.0984671	0.174487	0.7588	0.999675	no	OK	31.6771	32.5328	32.5328	0.038456	0.125006	0.8283	0.999987	no	ENST00000474394.1	protein_coding	KNOWN	processed_transcript	=
TCONS_00002237	XLOC_000712	RNF220	1:44870865-45140227	0_min	30_min	OK	6.64816	7.07219	7.07219	0.0892006	0.141349	0.80055	0.999675	no	OK	31.6771	32.5328	32.5328	0.038456	0.125006	0.8283	0.999987	no	ENST00000355387.2	protein_coding	KNOWN	protein_coding	j
TCONS_00002232	XLOC_000712	RNF220	1:44870865-45140227	0_min	30_min	OK	0.737396	0.63984	0.737396	-0.204728	-0.117538	0.83645	0.999675	no	OK	31.6771	32.5328	32.5328	0.038456	0.125006	0.8283	0.999987	no	ENST00000355387.2	protein_coding	KNOWN	protein_coding	=
TCONS_00002236	XLOC_000712	RNF220	1:44870865-45140227	0_min	30_min	OK	0.796962	0.799824	0.799824	0.00517092	0.00221535	0.8652	0.999675	no	OK	31.6771	32.5328	32.5328	0.038456	0.125006	0.8283	0.999987	no	ENST00000335497.7	protein_coding	KNOWN	protein_coding	=
TCONS_00002239	XLOC_000712	RNF220	1:44870865-45140227	0_min	30_min	OK	1.44275	1.71936	1.71936	0.253054	0.0966676	0.90555	0.999675	no	OK	31.6771	32.5328	32.5328	0.038456	0.125006	0.8283	0.999987	no	ENST00000471494.1	protein_coding	KNOWN	processed_transcript	=
TCONS_00002240	XLOC_000712	RNF220	1:44870865-45140227	0_min	30_min	OK	2.054	2.16705	2.16705	0.0772907	0.0573871	0.92245	0.999675	no	OK	31.6771	32.5328	32.5328	0.038456	0.125006	0.8283	0.999987	no	ENST00000484745.1	protein_coding	KNOWN	processed_transcript	=
TCONS_00002242	XLOC_000713	C1orf228	1:45140363-45191263	0_min	30_min	OK	0.434469	0.604649	0.604649	0.476846	0.444004	0.44815	0.999675	no	OK	3.22479	3.65411	3.65411	0.180315	0.3316	0.5587	0.999987	no	ENST00000458657.2	protein_coding	KNOWN	protein_coding	j
TCONS_00002246	XLOC_000713	C1orf228	1:45140363-45191263	0_min	30_min	OK	0.205559	0.321207	0.321207	0.643947	0.344351	0.56695	0.999675	no	OK	3.22479	3.65411	3.65411	0.180315	0.3316	0.5587	0.999987	no	ENST00000458657.2	protein_coding	KNOWN	protein_coding	j
TCONS_00002253	XLOC_000713	C1orf228	1:45140363-45191263	0_min	30_min	OK	0.732937	0.483484	0.732937	-0.600221	-0.314539	0.6227	0.999675	no	OK	3.22479	3.65411	3.65411	0.180315	0.3316	0.5587	0.999987	no	ENST00000444751.1	protein_coding	KNOWN	processed_transcript	=
TCONS_00002250	XLOC_000713	C1orf228	1:45140363-45191263	0_min	30_min	OK	0.26954	0.365514	0.365514	0.439425	0.264058	0.63545	0.999675	no	OK	3.22479	3.65411	3.65411	0.180315	0.3316	0.5587	0.999987	no	ENST00000357508.1	protein_coding	KNOWN	retained_intron	=
TCONS_00002252	XLOC_000713	C1orf228	1:45140363-45191263	0_min	30_min	OK	0.338282	0.515284	0.515284	0.607141	0.25331	0.6537	0.999675	no	OK	3.22479	3.65411	3.65411	0.180315	0.3316	0.5587	0.999987	no	ENST00000453711.1	protein_coding	KNOWN	protein_coding	=
TCONS_00002243	XLOC_000713	C1orf228	1:45140363-45191263	0_min	30_min	OK	0.583859	0.678867	0.678867	0.21751	0.235856	0.6929	0.999675	no	OK	3.22479	3.65411	3.65411	0.180315	0.3316	0.5587	0.999987	no	ENST00000458657.2	protein_coding	KNOWN	protein_coding	j
TCONS_00002245	XLOC_000713	C1orf228	1:45140363-45191263	0_min	30_min	OK	0.227009	0.214459	0.227009	-0.0820436	-0.0403242	0.95085	0.999675	no	OK	3.22479	3.65411	3.65411	0.180315	0.3316	0.5587	0.999987	no	ENST00000458657.2	protein_coding	KNOWN	protein_coding	j
TCONS_00002256	XLOC_000714	-	1:45204266-45205032	0_min	30_min	OK	1.00965	0.63645	1.00965	-0.665734	-1.07909	0.06515	0.999675	no	OK	1.00965	0.63645	1.00965	-0.665734	-1.07909	0.06515	0.999987	no	-	-	-	-	u
TCONS_00002257	XLOC_000715	KIF2C	1:45205489-45244451	0_min	30_min	OK	2.1641	1.34331	2.1641	-0.687977	-0.335627	0.71075	0.999675	no	OK	10.4522	9.86289	10.4522	-0.083719	-0.0857684	0.86015	0.999987	no	ENST00000372218.4	protein_coding	KNOWN	protein_coding	=
TCONS_00002264	XLOC_000715	KIF2C	1:45205489-45244451	0_min	30_min	OK	1.12112	0.849382	1.12112	-0.400459	-0.0584489	0.78775	0.999675	no	OK	10.4522	9.86289	10.4522	-0.083719	-0.0857684	0.86015	0.999987	no	ENST00000472235.1	protein_coding	KNOWN	processed_transcript	=
TCONS_00002258	XLOC_000715	KIF2C	1:45205489-45244451	0_min	30_min	OK	5.57688	6.2155	6.2155	0.156412	0.154428	0.7906	0.999675	no	OK	10.4522	9.86289	10.4522	-0.083719	-0.0857684	0.86015	0.999987	no	ENST00000372224.4	protein_coding	KNOWN	protein_coding	=
TCONS_00002261	XLOC_000715	KIF2C	1:45205489-45244451	0_min	30_min	OK	1.42285	1.34847	1.42285	-0.0774571	-0.0350775	0.9509	0.999675	no	OK	10.4522	9.86289	10.4522	-0.083719	-0.0857684	0.86015	0.999987	no	ENST00000372222.3	protein_coding	KNOWN	protein_coding	=
TCONS_00002266	XLOC_000716	RPS8	1:45205489-45244451	0_min	30_min	OK	196.226	232.775	232.775	0.246424	0.703057	0.21695	0.999675	no	OK	272.535	310.744	310.744	0.189284	0.729553	0.2023	0.999987	no	ENST00000396651.3	protein_coding	KNOWN	protein_coding	=
TCONS_00002269	XLOC_000716	RPS8	1:45205489-45244451	0_min	30_min	OK	13.6239	11.4889	13.6239	-0.245905	-0.22234	0.69295	0.999675	no	OK	272.535	310.744	310.744	0.189284	0.729553	0.2023	0.999987	no	ENST00000485390.1	protein_coding	KNOWN	processed_transcript	=
TCONS_00002267	XLOC_000716	RPS8	1:45205489-45244451	0_min	30_min	OK	6.68206	8.88837	8.88837	0.411626	0.216077	0.7263	0.999675	no	OK	272.535	310.744	310.744	0.189284	0.729553	0.2023	0.999987	no	ENST00000372209.3	protein_coding	KNOWN	protein_coding	=
TCONS_00002268	XLOC_000716	RPS8	1:45205489-45244451	0_min	30_min	OK	42.0149	43.5745	43.5745	0.0525844	0.0849461	0.8853	0.999675	no	OK	272.535	310.744	310.744	0.189284	0.729553	0.2023	0.999987	no	ENST00000396651.3	protein_coding	KNOWN	protein_coding	j
TCONS_00002265	XLOC_000716	RPS8	1:45205489-45244451	0_min	30_min	OK	4.6941	4.41045	4.6941	-0.0899233	-0.0460631	0.95095	0.999675	no	OK	272.535	310.744	310.744	0.189284	0.729553	0.2023	0.999987	no	ENST00000497035.1	protein_coding	KNOWN	processed_transcript	=
TCONS_00002270	XLOC_000716	RPS8	1:45205489-45244451	0_min	30_min	OK	9.29463	9.60672	9.60672	0.0476468	0.0328654	0.95475	0.999675	no	OK	272.535	310.744	310.744	0.189284	0.729553	0.2023	0.999987	no	ENST00000484599.1	protein_coding	KNOWN	processed_transcript	=
TCONS_00002274	XLOC_000717	PLK3	1:45265606-45282076	0_min	30_min	OK	4.61358	6.87119	6.87119	0.574673	0.854666	0.14595	0.999675	no	OK	14.3332	18.5064	18.5064	0.368668	1.10145	0.05335	0.999987	no	ENST00000372201.4	protein_coding	KNOWN	protein_coding	j
TCONS_00002280	XLOC_000717	BTBD19	1:45265606-45282076	0_min	30_min	OK	0.193488	0.536009	0.536009	1.47002	0.621112	0.42475	0.999675	no	OK	14.3332	18.5064	18.5064	0.368668	1.10145	0.05335	0.999987	no	ENST00000495433.1	protein_coding	KNOWN	retained_intron	=
TCONS_00002272	XLOC_000717	PLK3	1:45265606-45282076	0_min	30_min	OK	1.35929	1.62605	1.62605	0.258514	0.451782	0.42855	0.999675	no	OK	14.3332	18.5064	18.5064	0.368668	1.10145	0.05335	0.999987	no	ENST00000372201.4	protein_coding	KNOWN	protein_coding	j
TCONS_00002271	XLOC_000717	PLK3	1:45265606-45282076	0_min	30_min	OK	0.747279	0.97789	0.97789	0.388024	0.452258	0.4537	0.999675	no	OK	14.3332	18.5064	18.5064	0.368668	1.10145	0.05335	0.999987	no	ENST00000372201.4	protein_coding	KNOWN	protein_coding	j
TCONS_00002273	XLOC_000717	PLK3	1:45265606-45282076	0_min	30_min	OK	6.6704	7.54309	7.54309	0.177382	0.327907	0.5622	0.999675	no	OK	14.3332	18.5064	18.5064	0.368668	1.10145	0.05335	0.999987	no	ENST00000372201.4	protein_coding	KNOWN	protein_coding	=
TCONS_00002278	XLOC_000717	BTBD19	1:45265606-45282076	0_min	30_min	OK	0.0696785	0.239055	0.239055	1.77856	0.384401	0.57765	0.999675	no	OK	14.3332	18.5064	18.5064	0.368668	1.10145	0.05335	0.999987	no	ENST00000453418.1	protein_coding	KNOWN	protein_coding	j
TCONS_00002279	XLOC_000717	BTBD19	1:45265606-45282076	0_min	30_min	OK	0.679459	0.689479	0.689479	0.0211202	0.0134915	0.9819	0.999675	no	OK	14.3332	18.5064	18.5064	0.368668	1.10145	0.05335	0.999987	no	ENST00000453418.1	protein_coding	KNOWN	protein_coding	j
TCONS_00002281	XLOC_000718	PTCH2	1:45282522-45315948	0_min	30_min	OK	3.09334	4.33615	4.33615	0.487247	1.07542	0.0635	0.999675	no	OK	3.09334	4.33615	4.33615	0.487247	1.07542	0.0635	0.999987	no	ENST00000438067.1	protein_coding	KNOWN	protein_coding	x
TCONS_00002283	XLOC_000720	UROD	1:45477818-45481247	0_min	30_min	OK	31.2897	34.635	34.635	0.146546	0.327505	0.5606	0.999675	no	OK	67.0555	67.2749	67.2749	0.00471287	0.0178519	0.9735	0.999987	no	ENST00000246337.4	protein_coding	KNOWN	protein_coding	=
TCONS_00002284	XLOC_000720	UROD	1:45477818-45481247	0_min	30_min	OK	5.97303	4.86995	5.97303	-0.294557	-0.317456	0.58775	0.999675	no	OK	67.0555	67.2749	67.2749	0.00471287	0.0178519	0.9735	0.999987	no	ENST00000246337.4	protein_coding	KNOWN	protein_coding	j
TCONS_00002290	XLOC_000720	UROD	1:45477818-45481247	0_min	30_min	OK	15.474	13.9133	15.474	-0.153376	-0.268641	0.6379	0.999675	no	OK	67.0555	67.2749	67.2749	0.00471287	0.0178519	0.9735	0.999987	no	ENST00000246337.4	protein_coding	KNOWN	protein_coding	j
TCONS_00002289	XLOC_000720	UROD	1:45477818-45481247	0_min	30_min	OK	3.41149	2.82823	3.41149	-0.270502	-0.182306	0.76045	0.999675	no	OK	67.0555	67.2749	67.2749	0.00471287	0.0178519	0.9735	0.999987	no	ENST00000246337.4	protein_coding	KNOWN	protein_coding	j
TCONS_00002288	XLOC_000720	UROD	1:45477818-45481247	0_min	30_min	OK	0.885387	1.21883	1.21883	0.461115	0.13142	0.82505	0.999675	no	OK	67.0555	67.2749	67.2749	0.00471287	0.0178519	0.9735	0.999987	no	ENST00000434478.1	protein_coding	KNOWN	protein_coding	=
TCONS_00002286	XLOC_000720	UROD	1:45477818-45481247	0_min	30_min	OK	0.203334	0.277157	0.277157	0.446857	0.096045	0.83895	0.999675	no	OK	67.0555	67.2749	67.2749	0.00471287	0.0178519	0.9735	0.999987	no	ENST00000246337.4	protein_coding	KNOWN	protein_coding	j
TCONS_00002285	XLOC_000720	UROD	1:45477818-45481247	0_min	30_min	OK	9.21509	8.78744	9.21509	-0.0685554	-0.10776	0.84945	0.999675	no	OK	67.0555	67.2749	67.2749	0.00471287	0.0178519	0.9735	0.999987	no	ENST00000246337.4	protein_coding	KNOWN	protein_coding	j
TCONS_00002291	XLOC_000720	UROD	1:45477818-45481247	0_min	30_min	OK	0.603447	0.647774	0.647774	0.102264	0.0360222	0.94505	0.999675	no	OK	67.0555	67.2749	67.2749	0.00471287	0.0178519	0.9735	0.999987	no	ENST00000246337.4	protein_coding	KNOWN	protein_coding	j
TCONS_00002292	XLOC_000721	-	1:45769516-45771385	0_min	30_min	OK	0.384714	0.239475	0.384714	-0.683914	-1.1216	0.05485	0.999675	no	OK	0.384714	0.239475	0.384714	-0.683914	-1.1216	0.05485	0.999987	no	-	-	-	-	u
TCONS_00002293	XLOC_000722	HPDL	1:45792252-45794363	0_min	30_min	OK	0.414535	0.576987	0.576987	0.477045	0.510004	0.3171	0.999675	no	OK	0.414535	0.576987	0.576987	0.477045	0.510004	0.3171	0.999987	no	ENST00000334815.3	protein_coding	KNOWN	protein_coding	=
TCONS_00002296	XLOC_000723	TOE1	1:45794913-45956872	0_min	30_min	OK	3.50031	5.26825	5.26825	0.589839	0.782114	0.17765	0.999675	no	OK	9.73242	12.1306	12.1306	0.317775	0.751704	0.1867	0.999987	no	ENST00000539779.1	protein_coding	KNOWN	protein_coding	=
TCONS_00002298	XLOC_000723	TOE1	1:45794913-45956872	0_min	30_min	OK	3.18756	3.94544	3.94544	0.307731	0.416872	0.4758	0.999675	no	OK	9.73242	12.1306	12.1306	0.317775	0.751704	0.1867	0.999987	no	ENST00000495703.1	protein_coding	KNOWN	processed_transcript	=
TCONS_00002295	XLOC_000723	TOE1	1:45794913-45956872	0_min	30_min	OK	0.125014	0.336359	0.336359	1.42791	0.376936	0.5394	0.999675	no	OK	9.73242	12.1306	12.1306	0.317775	0.751704	0.1867	0.999987	no	ENST00000477731.1	protein_coding	KNOWN	processed_transcript	=
TCONS_00002297	XLOC_000723	TOE1	1:45794913-45956872	0_min	30_min	OK	1.28067	1.03341	1.28067	-0.309495	-0.162453	0.80425	0.999675	no	OK	9.73242	12.1306	12.1306	0.317775	0.751704	0.1867	0.999987	no	ENST00000471337.1	protein_coding	KNOWN	processed_transcript	=
TCONS_00002294	XLOC_000723	TOE1	1:45794913-45956872	0_min	30_min	OK	1.63886	1.54711	1.63886	-0.0831173	-0.0917203	0.8729	0.999675	no	OK	9.73242	12.1306	12.1306	0.317775	0.751704	0.1867	0.999987	no	ENST00000372090.5	protein_coding	KNOWN	protein_coding	=
TCONS_00002299	XLOC_000724	TOE1	1:45794913-45956872	0_min	30_min	OK	1.12057	2.3122	2.3122	1.04503	0.419617	0.5987	0.999675	no	OK	1.12057	2.3122	2.3122	1.04503	0.419617	0.5987	0.999987	no	ENST00000372090.5	protein_coding	KNOWN	protein_coding	i
TCONS_00002302	XLOC_000725	MMACHC	1:45959537-45988719	0_min	30_min	OK	0.307909	0.200679	0.307909	-0.617614	-0.0748726	0.77365	0.999675	no	OK	2.4117	2.41612	2.41612	0.00264208	0.00144833	0.99745	0.999987	no	ENST00000477188.1	protein_coding	KNOWN	processed_transcript	=
TCONS_00002301	XLOC_000725	MMACHC	1:45959537-45988719	0_min	30_min	OK	2.10379	2.21544	2.21544	0.074603	0.041352	0.9432	0.999675	no	OK	2.4117	2.41612	2.41612	0.00264208	0.00144833	0.99745	0.999987	no	ENST00000401061.4	protein_coding	KNOWN	protein_coding	=
TCONS_00002310	XLOC_000727	AKR1A1	1:46016214-46035723	0_min	30_min	OK	58.3548	62.9096	62.9096	0.108428	0.299009	0.5988	0.999675	no	OK	91.2614	93.1941	93.1941	0.0302331	0.11397	0.838	0.999987	no	ENST00000351829.4	protein_coding	KNOWN	protein_coding	=
TCONS_00002306	XLOC_000727	AKR1A1	1:46016214-46035723	0_min	30_min	OK	12.8931	11.7211	12.8931	-0.137488	-0.238997	0.67935	0.999675	no	OK	91.2614	93.1941	93.1941	0.0302331	0.11397	0.838	0.999987	no	ENST00000372070.3	protein_coding	KNOWN	protein_coding	j
TCONS_00002304	XLOC_000727	AKR1A1	1:46016214-46035723	0_min	30_min	OK	5.63645	5.19931	5.63645	-0.116466	-0.148	0.797	0.999675	no	OK	91.2614	93.1941	93.1941	0.0302331	0.11397	0.838	0.999987	no	ENST00000372070.3	protein_coding	KNOWN	protein_coding	j
TCONS_00002309	XLOC_000727	AKR1A1	1:46016214-46035723	0_min	30_min	OK	0.825597	0.604256	0.825597	-0.450278	-0.145445	0.84095	0.999675	no	OK	91.2614	93.1941	93.1941	0.0302331	0.11397	0.838	0.999987	no	ENST00000372070.3	protein_coding	KNOWN	protein_coding	j
TCONS_00002307	XLOC_000727	AKR1A1	1:46016214-46035723	0_min	30_min	OK	13.2945	12.5777	13.2945	-0.0799679	-0.10897	0.8549	0.999675	no	OK	91.2614	93.1941	93.1941	0.0302331	0.11397	0.838	0.999987	no	ENST00000372070.3	protein_coding	KNOWN	protein_coding	j
TCONS_00002323	XLOC_000728	NASP	1:46049517-46083923	0_min	30_min	OK	1.81483	3.85259	3.85259	1.08599	0.641147	0.2851	0.999675	no	OK	46.4517	47.0923	47.0923	0.019759	0.0665308	0.90695	0.999987	no	ENST00000372052.4	protein_coding	KNOWN	protein_coding	=
TCONS_00002319	XLOC_000728	NASP	1:46049517-46083923	0_min	30_min	OK	0.271653	0.0692374	0.271653	-1.97214	-0.406604	0.46775	0.999675	no	OK	46.4517	47.0923	47.0923	0.019759	0.0665308	0.90695	0.999987	no	ENST00000402363.3	protein_coding	KNOWN	protein_coding	j
TCONS_00002324	XLOC_000728	NASP	1:46049517-46083923	0_min	30_min	OK	6.15226	5.42187	6.15226	-0.182327	-0.281231	0.6246	0.999675	no	OK	46.4517	47.0923	47.0923	0.019759	0.0665308	0.90695	0.999987	no	ENST00000530073.1	protein_coding	KNOWN	processed_transcript	=
TCONS_00002316	XLOC_000728	NASP	1:46049517-46083923	0_min	30_min	OK	0.120002	0.294761	0.294761	1.29648	0.249828	0.65395	0.999675	no	OK	46.4517	47.0923	47.0923	0.019759	0.0665308	0.90695	0.999987	no	ENST00000402363.3	protein_coding	KNOWN	protein_coding	j
TCONS_00002325	XLOC_000728	NASP	1:46049517-46083923	0_min	30_min	OK	7.33158	6.91935	7.33158	-0.0834891	-0.160682	0.77715	0.999675	no	OK	46.4517	47.0923	47.0923	0.019759	0.0665308	0.90695	0.999987	no	ENST00000481782.1	protein_coding	KNOWN	retained_intron	=
TCONS_00002317	XLOC_000728	NASP	1:46049517-46083923	0_min	30_min	OK	3.92669	3.53336	3.92669	-0.152273	-0.156168	0.78105	0.999675	no	OK	46.4517	47.0923	47.0923	0.019759	0.0665308	0.90695	0.999987	no	ENST00000402363.3	protein_coding	KNOWN	protein_coding	=
TCONS_00002322	XLOC_000728	NASP	1:46049517-46083923	0_min	30_min	OK	0.278393	0.407723	0.407723	0.550466	0.127486	0.8077	0.999675	no	OK	46.4517	47.0923	47.0923	0.019759	0.0665308	0.90695	0.999987	no	ENST00000470768.1	protein_coding	KNOWN	protein_coding	=
TCONS_00002321	XLOC_000728	NASP	1:46049517-46083923	0_min	30_min	OK	3.34981	2.84465	3.34981	-0.23583	-0.14019	0.81385	0.999675	no	OK	46.4517	47.0923	47.0923	0.019759	0.0665308	0.90695	0.999987	no	ENST00000534101.1	protein_coding	KNOWN	processed_transcript	=
TCONS_00002318	XLOC_000728	NASP	1:46049517-46083923	0_min	30_min	OK	2.54476	2.80898	2.80898	0.142518	0.120665	0.8376	0.999675	no	OK	46.4517	47.0923	47.0923	0.019759	0.0665308	0.90695	0.999987	no	ENST00000537798.1	protein_coding	KNOWN	protein_coding	=
TCONS_00002313	XLOC_000728	NASP	1:46049517-46083923	0_min	30_min	OK	1.0822	1.35751	1.35751	0.32699	0.0911252	0.87315	0.999675	no	OK	46.4517	47.0923	47.0923	0.019759	0.0665308	0.90695	0.999987	no	ENST00000528084.1	protein_coding	KNOWN	nonsense_mediated_decay	=
TCONS_00002312	XLOC_000728	NASP	1:46049517-46083923	0_min	30_min	OK	19.4871	19.4999	19.4999	0.000943028	0.00186102	0.99755	0.999675	no	OK	46.4517	47.0923	47.0923	0.019759	0.0665308	0.90695	0.999987	no	ENST00000402363.3	protein_coding	KNOWN	protein_coding	j
TCONS_00002327	XLOC_000729	TMEM69	1:46092975-46216450	0_min	30_min	OK	10.2513	10.5353	10.5353	0.0394256	0.0402526	0.94555	0.999675	no	OK	13.3488	13.5371	13.5371	0.0202019	0.0247703	0.9654	0.999987	no	ENST00000496366.1	protein_coding	KNOWN	processed_transcript	=
TCONS_00002326	XLOC_000729	TMEM69	1:46092975-46216450	0_min	30_min	OK	3.09751	3.00174	3.09751	-0.0453103	-0.0331756	0.9544	0.999675	no	OK	13.3488	13.5371	13.5371	0.0202019	0.0247703	0.9654	0.999987	no	ENST00000372025.4	protein_coding	KNOWN	protein_coding	=
TCONS_00002331	XLOC_000731	MAST2	1:46252658-46501796	0_min	30_min	OK	16.8964	15.3555	16.8964	-0.137961	-0.478275	0.3972	0.999675	no	OK	26.9766	26.5798	26.9766	-0.0213771	-0.0715268	0.88315	0.999987	no	ENST00000361297.2	protein_coding	KNOWN	protein_coding	j
TCONS_00002333	XLOC_000731	MAST2	1:46252658-46501796	0_min	30_min	OK	7.43426	8.63263	8.63263	0.215611	0.433776	0.4517	0.999675	no	OK	26.9766	26.5798	26.9766	-0.0213771	-0.0715268	0.88315	0.999987	no	ENST00000361297.2	protein_coding	KNOWN	protein_coding	=
TCONS_00002332	XLOC_000731	MAST2	1:46252658-46501796	0_min	30_min	OK	0.0716737	0.261777	0.261777	1.86882	0.455241	0.4526	0.999675	no	OK	26.9766	26.5798	26.9766	-0.0213771	-0.0715268	0.88315	0.999987	no	ENST00000372009.2	protein_coding	KNOWN	protein_coding	=
TCONS_00002335	XLOC_000731	MAST2	1:46252658-46501796	0_min	30_min	OK	0.268909	0.0859165	0.268909	-1.64611	-0.295572	0.5727	0.999675	no	OK	26.9766	26.5798	26.9766	-0.0213771	-0.0715268	0.88315	0.999987	no	ENST00000372008.2	protein_coding	KNOWN	protein_coding	=
TCONS_00002330	XLOC_000731	MAST2	1:46252658-46501796	0_min	30_min	OK	0.0974879	0.225062	0.225062	1.20703	0.34346	0.69565	0.999675	no	OK	26.9766	26.5798	26.9766	-0.0213771	-0.0715268	0.88315	0.999987	no	ENST00000361297.2	protein_coding	KNOWN	protein_coding	j
TCONS_00002337	XLOC_000731	MAST2	1:46252658-46501796	0_min	30_min	OK	0.90191	0.82782	0.90191	-0.123666	-0.0322939	0.9449	0.999675	no	OK	26.9766	26.5798	26.9766	-0.0213771	-0.0715268	0.88315	0.999987	no	ENST00000477968.1	protein_coding	KNOWN	processed_transcript	=
TCONS_00002329	XLOC_000731	MAST2	1:46252658-46501796	0_min	30_min	OK	0.240314	0.229903	0.240314	-0.0638947	-0.00700071	0.9646	0.999675	no	OK	26.9766	26.5798	26.9766	-0.0213771	-0.0715268	0.88315	0.999987	no	ENST00000470809.1	protein_coding	KNOWN	processed_transcript	=
TCONS_00002336	XLOC_000731	MAST2	1:46252658-46501796	0_min	30_min	OK	0.954696	0.922779	0.954696	-0.0490558	-0.0130292	0.97765	0.999675	no	OK	26.9766	26.5798	26.9766	-0.0213771	-0.0715268	0.88315	0.999987	no	ENST00000467367.1	protein_coding	KNOWN	processed_transcript	=
TCONS_00002338	XLOC_000732	MAST2	1:46503399-46504245	0_min	30_min	OK	0.275703	0.178187	0.275703	-0.62972	-0.691974	0.2296	0.999675	no	OK	0.275703	0.178187	0.275703	-0.62972	-0.691974	0.2296	0.999987	no	ENST00000361297.2	protein_coding	KNOWN	protein_coding	p
TCONS_00002344	XLOC_000733	TSPAN1	1:46505813-46651630	0_min	30_min	OK	2.83091	3.72909	3.72909	0.397557	0.308033	0.6371	0.999675	no	OK	6.54473	7.746	7.746	0.243119	0.28107	0.6573	0.999987	no	ENST00000372003.1	protein_coding	KNOWN	protein_coding	j
TCONS_00002339	XLOC_000733	TSPAN1	1:46505813-46651630	0_min	30_min	OK	0.580852	0.283101	0.580852	-1.03686	-0.333849	0.7053	0.999675	no	OK	6.54473	7.746	7.746	0.243119	0.28107	0.6573	0.999987	no	ENST00000372003.1	protein_coding	KNOWN	protein_coding	j
TCONS_00002341	XLOC_000733	TSPAN1	1:46505813-46651630	0_min	30_min	OK	2.63645	3.13035	3.13035	0.247724	0.204173	0.74595	0.999675	no	OK	6.54473	7.746	7.746	0.243119	0.28107	0.6573	0.999987	no	ENST00000372003.1	protein_coding	KNOWN	protein_coding	=
TCONS_00002343	XLOC_000733	TSPAN1	1:46505813-46651630	0_min	30_min	OK	0.416083	0.554278	0.554278	0.413739	0.133924	0.84275	0.999675	no	OK	6.54473	7.746	7.746	0.243119	0.28107	0.6573	0.999987	no	ENST00000372003.1	protein_coding	KNOWN	protein_coding	j
TCONS_00002346	XLOC_000734	LURAP1	1:46654353-46693888	0_min	30_min	OK	2.03104	1.77725	2.03104	-0.192574	-0.278985	0.6227	0.999675	no	OK	2.05443	1.89698	2.05443	-0.115037	-0.17588	0.7578	0.999987	no	ENST00000371980.3	protein_coding	KNOWN	protein_coding	=
TCONS_00002350	XLOC_000737	RAD54L	1:46713359-46769280	0_min	30_min	OK	0.938918	0.700563	0.938918	-0.422485	-0.182929	0.8292	0.999675	no	OK	2.06683	2.08345	2.08345	0.0115526	0.00820119	0.9895	0.999987	no	ENST00000442598.1	protein_coding	KNOWN	protein_coding	=
TCONS_00002352	XLOC_000737	RAD54L	1:46713359-46769280	0_min	30_min	OK	1.07274	1.15804	1.15804	0.110389	0.0629955	0.90605	0.999675	no	OK	2.06683	2.08345	2.08345	0.0115526	0.00820119	0.9895	0.999987	no	ENST00000371975.4	protein_coding	KNOWN	protein_coding	=
TCONS_00002358	XLOC_000738	UQCRH	1:46769302-46782448	0_min	30_min	OK	0.609924	0.269466	0.609924	-1.17853	-0.228457	0.49965	0.999675	no	OK	93.6056	100.987	100.987	0.109503	0.377106	0.5079	0.999987	no	ENST00000489056.1	protein_coding	KNOWN	processed_transcript	=
TCONS_00002356	XLOC_000738	UQCRH	1:46769302-46782448	0_min	30_min	OK	75.5307	82.043	82.043	0.119316	0.349869	0.5386	0.999675	no	OK	93.6056	100.987	100.987	0.109503	0.377106	0.5079	0.999987	no	ENST00000311672.5	protein_coding	KNOWN	protein_coding	=
TCONS_00002357	XLOC_000738	UQCRH	1:46769302-46782448	0_min	30_min	OK	9.06576	9.56017	9.56017	0.0766079	0.120492	0.83425	0.999675	no	OK	93.6056	100.987	100.987	0.109503	0.377106	0.5079	0.999987	no	ENST00000496387.1	protein_coding	KNOWN	processed_transcript	j
TCONS_00002359	XLOC_000738	UQCRH	1:46769302-46782448	0_min	30_min	OK	8.39926	9.11448	9.11448	0.117898	0.114436	0.8389	0.999675	no	OK	93.6056	100.987	100.987	0.109503	0.377106	0.5079	0.999987	no	ENST00000496387.1	protein_coding	KNOWN	processed_transcript	=
TCONS_00002372	XLOC_000739	FAAH	1:46805848-46884045	0_min	30_min	OK	9.97211	7.87448	9.97211	-0.340713	-0.402049	0.4895	0.999675	no	OK	50.4577	47.1389	50.4577	-0.0981563	-0.304557	0.57145	0.999987	no	ENST00000493735.1	protein_coding	KNOWN	processed_transcript	=
TCONS_00002364	XLOC_000739	NSUN4	1:46805848-46884045	0_min	30_min	OK	3.44763	2.86199	3.44763	-0.268587	-0.333355	0.5666	0.999675	no	OK	50.4577	47.1389	50.4577	-0.0981563	-0.304557	0.57145	0.999987	no	ENST00000536062.1	protein_coding	KNOWN	protein_coding	=
TCONS_00002371	XLOC_000739	FAAH	1:46805848-46884045	0_min	30_min	OK	1.78954	1.39028	1.78954	-0.364213	-0.196622	0.7262	0.999675	no	OK	50.4577	47.1389	50.4577	-0.0981563	-0.304557	0.57145	0.999987	no	ENST00000243167.8	protein_coding	KNOWN	protein_coding	j
TCONS_00002362	XLOC_000739	NSUN4	1:46805848-46884045	0_min	30_min	OK	4.05913	4.47279	4.47279	0.140002	0.192615	0.73735	0.999675	no	OK	50.4577	47.1389	50.4577	-0.0981563	-0.304557	0.57145	0.999987	no	ENST00000307089.3	protein_coding	KNOWN	nonsense_mediated_decay	=
TCONS_00002368	XLOC_000739	NSUN4	1:46805848-46884045	0_min	30_min	OK	0.192229	0.270257	0.270257	0.491502	0.0693431	0.79595	0.999675	no	OK	50.4577	47.1389	50.4577	-0.0981563	-0.304557	0.57145	0.999987	no	ENST00000475281.1	protein_coding	KNOWN	processed_transcript	=
TCONS_00002370	XLOC_000739	FAAH	1:46805848-46884045	0_min	30_min	OK	21.8441	20.8905	21.8441	-0.0643935	-0.146074	0.80655	0.999675	no	OK	50.4577	47.1389	50.4577	-0.0981563	-0.304557	0.57145	0.999987	no	ENST00000243167.8	protein_coding	KNOWN	protein_coding	=
TCONS_00002367	XLOC_000739	NSUN4	1:46805848-46884045	0_min	30_min	OK	0.193293	0.290462	0.290462	0.587562	0.205904	0.8174	0.999675	no	OK	50.4577	47.1389	50.4577	-0.0981563	-0.304557	0.57145	0.999987	no	ENST00000495427.1	protein_coding	KNOWN	processed_transcript	=
TCONS_00002361	XLOC_000739	FAAH	1:46805848-46884045	0_min	30_min	OK	4.50507	4.34958	4.50507	-0.0506729	-0.108557	0.8504	0.999675	no	OK	50.4577	47.1389	50.4577	-0.0981563	-0.304557	0.57145	0.999987	no	ENST00000243167.8	protein_coding	KNOWN	protein_coding	j
TCONS_00002373	XLOC_000739	FAAH	1:46805848-46884045	0_min	30_min	OK	2.7054	3.29902	3.29902	0.286195	0.107694	0.86685	0.999675	no	OK	50.4577	47.1389	50.4577	-0.0981563	-0.304557	0.57145	0.999987	no	ENST00000493636.1	protein_coding	KNOWN	processed_transcript	=
TCONS_00002363	XLOC_000739	NSUN4	1:46805848-46884045	0_min	30_min	OK	1.2178	0.939563	1.2178	-0.374219	-0.121486	0.8767	0.999675	no	OK	50.4577	47.1389	50.4577	-0.0981563	-0.304557	0.57145	0.999987	no	ENST00000486270.1	protein_coding	KNOWN	processed_transcript	=
TCONS_00002365	XLOC_000739	NSUN4	1:46805848-46884045	0_min	30_min	OK	0.331944	0.298593	0.331944	-0.152762	-0.0677455	0.936	0.999675	no	OK	50.4577	47.1389	50.4577	-0.0981563	-0.304557	0.57145	0.999987	no	ENST00000471871.1	protein_coding	KNOWN	processed_transcript	=
TCONS_00002369	XLOC_000740	NSUN4	1:46805848-46884045	0_min	30_min	OK	0.841384	0.986691	0.986691	0.229835	0.0452124	0.8852	0.999675	no	OK	0.841384	0.986691	0.986691	0.229835	0.0452124	0.8852	0.999987	no	ENST00000307089.3	protein_coding	KNOWN	nonsense_mediated_decay	p
TCONS_00002379	XLOC_000741	RP5-1109J22.1	1:46884519-46921532	0_min	30_min	OK	0.0815098	0.306449	0.306449	1.9106	0.69733	0.26755	0.999675	no	OK	0.493409	0.762996	0.762996	0.628891	0.7949	0.1413	0.999987	no	ENST00000606395.1	pseudogene	KNOWN	processed_transcript	=
TCONS_00002382	XLOC_000743	MKNK1-AS1	1:47004367-47082563	0_min	30_min	OK	0.418074	0.469002	0.469002	0.165835	0.0640301	0.89125	0.999675	no	OK	0.418074	0.469002	0.469002	0.165835	0.0640301	0.89125	0.999987	no	ENST00000602433.1	antisense	KNOWN	antisense	=
TCONS_00002399	XLOC_000747	CYP4B1	1:47223509-47366109	0_min	30_min	OK	0.0430149	0.362187	0.362187	3.07383	0.626535	0.35775	0.999675	no	OK	9.68961	10.0473	10.0473	0.0522993	0.144594	0.80015	0.999987	no	ENST00000271153.4	protein_coding	KNOWN	protein_coding	j
TCONS_00002390	XLOC_000747	CYP4B1	1:47223509-47366109	0_min	30_min	OK	0.635734	0.72797	0.72797	0.195455	0.39277	0.4935	0.999675	no	OK	9.68961	10.0473	10.0473	0.0522993	0.144594	0.80015	0.999987	no	ENST00000271153.4	protein_coding	KNOWN	protein_coding	j
TCONS_00002397	XLOC_000747	CYP4B1	1:47223509-47366109	0_min	30_min	OK	0.385141	0.130417	0.385141	-1.56226	-0.539338	0.53525	0.999675	no	OK	9.68961	10.0473	10.0473	0.0522993	0.144594	0.80015	0.999987	no	ENST00000371919.4	protein_coding	KNOWN	protein_coding	=
TCONS_00002394	XLOC_000747	CYP4B1	1:47223509-47366109	0_min	30_min	OK	1.63849	1.38578	1.63849	-0.24167	-0.187546	0.74895	0.999675	no	OK	9.68961	10.0473	10.0473	0.0522993	0.144594	0.80015	0.999987	no	ENST00000271153.4	protein_coding	KNOWN	protein_coding	=
TCONS_00002393	XLOC_000747	CYP4B1	1:47223509-47366109	0_min	30_min	OK	5.96085	6.29795	6.29795	0.0793633	0.160149	0.78215	0.999675	no	OK	9.68961	10.0473	10.0473	0.0522993	0.144594	0.80015	0.999987	no	ENST00000371923.4	protein_coding	KNOWN	protein_coding	=
TCONS_00002398	XLOC_000747	CYP4B1	1:47223509-47366109	0_min	30_min	OK	0.507141	0.637922	0.637922	0.330993	0.149627	0.813	0.999675	no	OK	9.68961	10.0473	10.0473	0.0522993	0.144594	0.80015	0.999987	no	ENST00000271153.4	protein_coding	KNOWN	protein_coding	j
TCONS_00002396	XLOC_000747	CYP4B1	1:47223509-47366109	0_min	30_min	OK	0.299506	0.294602	0.299506	-0.0238183	-0.00800984	0.9861	0.999675	no	OK	9.68961	10.0473	10.0473	0.0522993	0.144594	0.80015	0.999987	no	ENST00000464439.2	protein_coding	KNOWN	nonsense_mediated_decay	=
TCONS_00002402	XLOC_000748	CYP4X1	1:47427035-47646011	0_min	30_min	OK	1.13908	0.990791	1.13908	-0.201217	-0.428554	0.45465	0.999675	no	OK	2.99701	3.02391	3.02391	0.0128914	0.0259184	0.9645	0.999987	no	ENST00000371901.3	protein_coding	KNOWN	protein_coding	j
TCONS_00002400	XLOC_000748	CYP4X1	1:47427035-47646011	0_min	30_min	OK	0.320593	0.742706	0.742706	1.21205	0.399998	0.52535	0.999675	no	OK	2.99701	3.02391	3.02391	0.0128914	0.0259184	0.9645	0.999987	no	ENST00000538609.1	protein_coding	KNOWN	protein_coding	=
TCONS_00002401	XLOC_000748	CYP4X1	1:47427035-47646011	0_min	30_min	OK	1.53734	1.29042	1.53734	-0.252599	-0.187589	0.74615	0.999675	no	OK	2.99701	3.02391	3.02391	0.0128914	0.0259184	0.9645	0.999987	no	ENST00000371901.3	protein_coding	KNOWN	protein_coding	=
TCONS_00002408	XLOC_000750	LINC00853	1:47427035-47646011	0_min	30_min	OK	0.387957	0.226123	0.387957	-0.778791	-0.213633	0.73245	0.999675	no	OK	0.387957	0.226123	0.387957	-0.778791	-0.213633	0.73245	0.999987	no	ENST00000429328.2	antisense	NOVEL	antisense	=
TCONS_00002413	XLOC_000752	CMPK1	1:47799468-47844511	0_min	30_min	OK	1.44949	1.08191	1.44949	-0.421967	-0.18352	0.75305	0.999675	no	OK	37.6224	36.2118	37.6224	-0.0551305	-0.200507	0.72235	0.999987	no	ENST00000450808.2	protein_coding	KNOWN	protein_coding	=
TCONS_00002414	XLOC_000752	CMPK1	1:47799468-47844511	0_min	30_min	OK	3.01171	2.6261	3.01171	-0.197659	-0.108675	0.8386	0.999675	no	OK	37.6224	36.2118	37.6224	-0.0551305	-0.200507	0.72235	0.999987	no	ENST00000371870.3	protein_coding	KNOWN	retained_intron	=
TCONS_00002410	XLOC_000752	CMPK1	1:47799468-47844511	0_min	30_min	OK	33.0203	32.3299	33.0203	-0.0304817	-0.114995	0.84365	0.999675	no	OK	37.6224	36.2118	37.6224	-0.0551305	-0.200507	0.72235	0.999987	no	ENST00000371873.5	protein_coding	KNOWN	protein_coding	=
TCONS_00002415	XLOC_000753	RP11-511I2.2	1:47846394-47874149	0_min	30_min	OK	0.765696	0.686781	0.765696	-0.156923	-0.361854	0.52385	0.999675	no	OK	0.765696	0.686781	0.765696	-0.156923	-0.361854	0.52385	0.999987	no	ENST00000420876.1	antisense	NOVEL	antisense	x
TCONS_00002417	XLOC_000755	-	1:47875981-47881575	0_min	30_min	OK	0.276837	0.276343	0.276837	-0.00257632	-0.0053377	0.98945	0.999675	no	OK	0.276837	0.276343	0.276837	-0.00257632	-0.0053377	0.98945	0.999987	no	-	-	-	-	u
TCONS_00002418	XLOC_000756	FOXE3	1:47881743-47883723	0_min	30_min	OK	0.286097	0.274545	0.286097	-0.05946	-0.0975168	0.86835	0.999675	no	OK	0.286097	0.274545	0.286097	-0.05946	-0.0975168	0.86835	0.999987	no	ENST00000335071.2	protein_coding	KNOWN	protein_coding	=
TCONS_00002419	XLOC_000757	FOXD2	1:47891680-47906364	0_min	30_min	OK	0.566871	0.576137	0.576137	0.0233906	0.0282749	0.9602	0.999675	no	OK	0.566871	0.576137	0.576137	0.0233906	0.0282749	0.9602	0.999987	no	ENST00000334793.5	protein_coding	KNOWN	protein_coding	=
TCONS_00002448	XLOC_000768	CDKN2C	1:51426416-51440305	0_min	30_min	OK	5.12886	4.36055	5.12886	-0.234128	-0.443827	0.4373	0.999675	no	OK	6.37947	5.46832	6.37947	-0.22234	-0.533797	0.34955	0.999987	no	ENST00000371761.3	protein_coding	KNOWN	protein_coding	=
TCONS_00002447	XLOC_000768	CDKN2C	1:51426416-51440305	0_min	30_min	OK	1.25061	1.10777	1.25061	-0.174977	-0.247411	0.67595	0.999675	no	OK	6.37947	5.46832	6.37947	-0.22234	-0.533797	0.34955	0.999987	no	ENST00000262662.1	protein_coding	KNOWN	protein_coding	=
TCONS_00002452	XLOC_000770	RNF11	1:51701942-51739127	0_min	30_min	OK	8.58344	7.72988	8.58344	-0.151111	-0.491929	0.38455	0.999675	no	OK	8.58347	7.79382	8.58347	-0.13923	-0.454087	0.42245	0.999987	no	ENST00000242719.3	protein_coding	KNOWN	protein_coding	=
TCONS_00002456	XLOC_000772	-	1:51985069-51986184	0_min	30_min	OK	0.229338	0.170284	0.229338	-0.429532	-0.516441	0.37185	0.999675	no	OK	0.229338	0.170284	0.229338	-0.429532	-0.516441	0.37185	0.999987	no	-	-	-	-	u
TCONS_00002461	XLOC_000773	OSBPL9	1:52027537-52344477	0_min	30_min	OK	7.21975	9.97323	9.97323	0.466113	0.570414	0.3157	0.999675	no	OK	31.8565	31.2463	31.8565	-0.0279037	-0.0614344	0.9146	0.999987	no	ENST00000495776.1	protein_coding	KNOWN	nonsense_mediated_decay	=
TCONS_00002462	XLOC_000773	OSBPL9	1:52027537-52344477	0_min	30_min	OK	7.60313	5.60261	7.60313	-0.440494	-0.446752	0.435	0.999675	no	OK	31.8565	31.2463	31.8565	-0.0279037	-0.0614344	0.9146	0.999987	no	ENST00000453295.1	protein_coding	KNOWN	protein_coding	=
TCONS_00002458	XLOC_000773	OSBPL9	1:52027537-52344477	0_min	30_min	OK	4.38507	3.17224	4.38507	-0.467096	-0.352346	0.54365	0.999675	no	OK	31.8565	31.2463	31.8565	-0.0279037	-0.0614344	0.9146	0.999987	no	ENST00000371710.3	protein_coding	KNOWN	protein_coding	=
TCONS_00002470	XLOC_000773	OSBPL9	1:52027537-52344477	0_min	30_min	OK	0.644236	1.30778	1.30778	1.02145	0.259866	0.63195	0.999675	no	OK	31.8565	31.2463	31.8565	-0.0279037	-0.0614344	0.9146	0.999987	no	ENST00000371714.1	protein_coding	KNOWN	protein_coding	j
TCONS_00002472	XLOC_000773	OSBPL9	1:52027537-52344477	0_min	30_min	OK	4.7334	3.74192	4.7334	-0.339098	-0.275507	0.6366	0.999675	no	OK	31.8565	31.2463	31.8565	-0.0279037	-0.0614344	0.9146	0.999987	no	ENST00000462759.1	protein_coding	KNOWN	protein_coding	=
TCONS_00002459	XLOC_000773	OSBPL9	1:52027537-52344477	0_min	30_min	OK	1.09984	1.61507	1.61507	0.554302	0.178093	0.8057	0.999675	no	OK	31.8565	31.2463	31.8565	-0.0279037	-0.0614344	0.9146	0.999987	no	ENST00000447887.1	protein_coding	KNOWN	protein_coding	=
TCONS_00002467	XLOC_000773	OSBPL9	1:52027537-52344477	0_min	30_min	OK	5.7342	5.46942	5.7342	-0.0682049	-0.0660183	0.9101	0.999675	no	OK	31.8565	31.2463	31.8565	-0.0279037	-0.0614344	0.9146	0.999987	no	ENST00000361556.5	protein_coding	KNOWN	protein_coding	=
TCONS_00002473	XLOC_000775	RP4-657D16.3	1:52027537-52344477	0_min	30_min	OK	4.32665	4.55673	4.55673	0.0747478	0.0230793	0.96945	0.999675	no	OK	4.32665	4.55673	4.55673	0.0747478	0.0230792	0.97005	0.999987	no	ENST00000588291.1	antisense	NOVEL	antisense	=
TCONS_00002481	XLOC_000777	BTF3L4	1:52485802-52556388	0_min	30_min	OK	0.354985	0.176662	0.354985	-1.00677	-0.136259	0.54675	0.999675	no	OK	11.5012	10.7797	11.5012	-0.0934743	-0.170018	0.75195	0.999987	no	ENST00000524414.1	protein_coding	KNOWN	retained_intron	=
TCONS_00002482	XLOC_000777	BTF3L4	1:52485802-52556388	0_min	30_min	OK	2.71657	2.06279	2.71657	-0.397191	-0.203902	0.7644	0.999675	no	OK	11.5012	10.7797	11.5012	-0.0934743	-0.170018	0.75195	0.999987	no	ENST00000484036.1	protein_coding	KNOWN	protein_coding	=
TCONS_00002476	XLOC_000777	BTF3L4	1:52485802-52556388	0_min	30_min	OK	5.41188	5.6987	5.6987	0.0745021	0.154463	0.7821	0.999675	no	OK	11.5012	10.7797	11.5012	-0.0934743	-0.170018	0.75195	0.999987	no	ENST00000313334.8	protein_coding	KNOWN	protein_coding	=
TCONS_00002480	XLOC_000777	BTF3L4	1:52485802-52556388	0_min	30_min	OK	1.77224	1.60855	1.77224	-0.139814	-0.14309	0.80495	0.999675	no	OK	11.5012	10.7797	11.5012	-0.0934743	-0.170018	0.75195	0.999987	no	ENST00000472944.2	protein_coding	KNOWN	protein_coding	=
TCONS_00002478	XLOC_000777	BTF3L4	1:52485802-52556388	0_min	30_min	OK	1.13658	1.12736	1.13658	-0.0117552	-0.0105436	0.986	0.999675	no	OK	11.5012	10.7797	11.5012	-0.0934743	-0.170018	0.75195	0.999987	no	ENST00000489308.2	protein_coding	KNOWN	protein_coding	=
TCONS_00002487	XLOC_000780	ZFYVE9	1:52608045-52831865	0_min	30_min	OK	0.265273	0.623937	0.623937	1.23392	0.578717	0.3372	0.999675	no	OK	7.31571	6.93029	7.31571	-0.0780806	-0.147004	0.77445	0.999987	no	ENST00000357206.2	protein_coding	KNOWN	protein_coding	=
TCONS_00002486	XLOC_000780	ZFYVE9	1:52608045-52831865	0_min	30_min	OK	6.70659	5.95838	6.70659	-0.17066	-0.336874	0.55625	0.999675	no	OK	7.31571	6.93029	7.31571	-0.0780806	-0.147004	0.77445	0.999987	no	ENST00000287727.3	protein_coding	KNOWN	protein_coding	=
TCONS_00002490	XLOC_000780	ZFYVE9	1:52608045-52831865	0_min	30_min	OK	0.343838	0.347976	0.347976	0.0172576	0.00322929	0.98315	0.999675	no	OK	7.31571	6.93029	7.31571	-0.0780806	-0.147004	0.77445	0.999987	no	ENST00000469134.1	protein_coding	KNOWN	processed_transcript	=
TCONS_00002491	XLOC_000783	PLA2G12AP1	1:52832724-52835954	0_min	30_min	OK	0.470998	0.346571	0.470998	-0.44257	-0.891731	0.11765	0.999675	no	OK	0.470998	0.346571	0.470998	-0.44257	-0.891731	0.11765	0.999987	no	ENST00000497678.2	pseudogene	KNOWN	processed_pseudogene	=
TCONS_00002493	XLOC_000784	PRPF38A	1:52870230-53019159	0_min	30_min	OK	4.28792	3.5818	4.28792	-0.259594	-0.119373	0.8713	0.999675	no	OK	14.4875	13.6686	14.4875	-0.0839418	-0.109121	0.84145	0.999987	no	ENST00000487160.1	protein_coding	KNOWN	processed_transcript	=
TCONS_00002492	XLOC_000784	PRPF38A	1:52870230-53019159	0_min	30_min	OK	10.1673	10.0666	10.1673	-0.0143584	-0.0254192	0.96465	0.999675	no	OK	14.4875	13.6686	14.4875	-0.0839418	-0.109121	0.84145	0.999987	no	ENST00000257181.9	protein_coding	KNOWN	protein_coding	=
TCONS_00002495	XLOC_000785	-	1:53019636-53020315	0_min	30_min	OK	0.345185	0.28145	0.345185	-0.294494	-0.328757	0.5662	0.999675	no	OK	0.345185	0.28145	0.345185	-0.294494	-0.328757	0.5662	0.999987	no	-	-	-	-	u
TCONS_00002496	XLOC_000786	RP11-25O10.2	1:53020427-53022166	0_min	30_min	OK	0.154002	0.25378	0.25378	0.72063	0.999324	0.0826	0.999675	no	OK	0.154002	0.25378	0.25378	0.72063	0.999324	0.0826	0.999987	no	ENST00000607321.1	lincRNA	NOVEL	lincRNA	=
TCONS_00002508	XLOC_000790	-	1:53099015-53148466	0_min	30_min	OK	0.339128	0.327299	0.339128	-0.0512213	-0.090546	0.8672	0.999675	no	OK	0.647246	0.595428	0.647246	-0.120387	-0.171556	0.69175	0.999987	no	-	-	-	-	u
TCONS_00002509	XLOC_000791	-	1:53150183-53293014	0_min	30_min	OK	0.292474	0.174714	0.292474	-0.743314	-0.116594	0.67145	0.999675	no	OK	0.292474	0.174714	0.292474	-0.743314	-0.116594	0.67145	0.999987	no	-	-	-	-	u
TCONS_00002510	XLOC_000792	ZYG11B	1:53150183-53293014	0_min	30_min	OK	0.218586	0.353168	0.353168	0.692154	0.366466	0.49475	0.999675	no	OK	5.45068	5.20534	5.45068	-0.066444	-0.195922	0.7376	0.999987	no	ENST00000443756.2	protein_coding	KNOWN	protein_coding	=
TCONS_00002512	XLOC_000792	ZYG11B	1:53150183-53293014	0_min	30_min	OK	1.94954	1.74164	1.94954	-0.162689	-0.26553	0.64465	0.999675	no	OK	5.45068	5.20534	5.45068	-0.066444	-0.195922	0.7376	0.999987	no	ENST00000294353.6	protein_coding	KNOWN	protein_coding	=
TCONS_00002513	XLOC_000792	ZYG11B	1:53150183-53293014	0_min	30_min	OK	3.26861	3.11054	3.26861	-0.0715122	-0.142272	0.80975	0.999675	no	OK	5.45068	5.20534	5.45068	-0.066444	-0.195922	0.7376	0.999987	no	ENST00000294353.6	protein_coding	KNOWN	protein_coding	j
TCONS_00002528	XLOC_000794	SCP2	1:53392900-53517375	0_min	30_min	OK	2.7345	0.950052	2.7345	-1.5252	-0.597978	0.3306	0.999675	no	OK	33.9759	30.6997	33.9759	-0.146288	-0.496707	0.38345	0.999987	no	ENST00000533119.1	protein_coding	KNOWN	nonsense_mediated_decay	=
TCONS_00002523	XLOC_000794	SCP2	1:53392900-53517375	0_min	30_min	OK	0.584788	0.000109424	0.584788	-12.3838	-0.0176839	0.48095	0.999675	no	OK	33.9759	30.6997	33.9759	-0.146288	-0.496707	0.38345	0.999987	no	ENST00000528809.1	protein_coding	KNOWN	processed_transcript	=
TCONS_00002527	XLOC_000794	SCP2	1:53392900-53517375	0_min	30_min	OK	2.8513	2.2382	2.8513	-0.349279	-0.25906	0.66395	0.999675	no	OK	33.9759	30.6997	33.9759	-0.146288	-0.496707	0.38345	0.999987	no	ENST00000408941.3	protein_coding	KNOWN	protein_coding	=
TCONS_00002518	XLOC_000794	SCP2	1:53392900-53517375	0_min	30_min	OK	0.281447	0.336264	0.336264	0.256734	0.147243	0.7997	0.999675	no	OK	33.9759	30.6997	33.9759	-0.146288	-0.496707	0.38345	0.999987	no	ENST00000478631.2	protein_coding	KNOWN	nonsense_mediated_decay	=
TCONS_00002516	XLOC_000794	SCP2	1:53392900-53517375	0_min	30_min	OK	7.67797	7.55755	7.67797	-0.0228059	-0.0447178	0.9392	0.999675	no	OK	33.9759	30.6997	33.9759	-0.146288	-0.496707	0.38345	0.999987	no	ENST00000371514.3	protein_coding	KNOWN	protein_coding	=
TCONS_00002517	XLOC_000794	SCP2	1:53392900-53517375	0_min	30_min	OK	1.31291	1.35164	1.35164	0.0419509	0.0363635	0.9508	0.999675	no	OK	33.9759	30.6997	33.9759	-0.146288	-0.496707	0.38345	0.999987	no	ENST00000478631.2	protein_coding	KNOWN	nonsense_mediated_decay	j
TCONS_00002529	XLOC_000794	SCP2	1:53392900-53517375	0_min	30_min	OK	1.58839	1.5712	1.58839	-0.0157	-0.0150221	0.97875	0.999675	no	OK	33.9759	30.6997	33.9759	-0.146288	-0.496707	0.38345	0.999987	no	ENST00000488965.1	protein_coding	KNOWN	protein_coding	=
TCONS_00002526	XLOC_000794	SCP2	1:53392900-53517375	0_min	30_min	OK	9.35016	9.31049	9.35016	-0.00613406	-0.00889329	0.9868	0.999675	no	OK	33.9759	30.6997	33.9759	-0.146288	-0.496707	0.38345	0.999987	no	ENST00000430330.2	protein_coding	KNOWN	protein_coding	=
TCONS_00002525	XLOC_000794	SCP2	1:53392900-53517375	0_min	30_min	OK	7.38577	7.38385	7.38577	-0.000375081	-0.000651569	0.99925	0.999706	no	OK	33.9759	30.6997	33.9759	-0.146288	-0.496707	0.38345	0.999987	no	ENST00000478631.2	protein_coding	KNOWN	nonsense_mediated_decay	j
TCONS_00002537	XLOC_000797	CPT2	1:53662100-53686289	0_min	30_min	OK	18.89	18.6622	18.89	-0.0175072	-0.0472219	0.9362	0.999675	no	OK	18.9786	18.8416	18.9786	-0.0104556	-0.0280446	0.9606	0.999987	no	ENST00000371486.3	protein_coding	KNOWN	protein_coding	=
TCONS_00002556	XLOC_000804	LRRC42	1:54411749-54433841	0_min	30_min	OK	3.39211	3.65514	3.65514	0.107745	0.141547	0.80455	0.999675	no	OK	27.787	28.618	28.618	0.0425149	0.149834	0.79975	0.999987	no	ENST00000371370.3	protein_coding	KNOWN	protein_coding	=
TCONS_00002558	XLOC_000804	LRRC42	1:54411749-54433841	0_min	30_min	OK	22.9628	23.5901	23.5901	0.0388792	0.126945	0.8233	0.999675	no	OK	27.787	28.618	28.618	0.0425149	0.149834	0.79975	0.999987	no	ENST00000319223.4	protein_coding	KNOWN	protein_coding	=
TCONS_00002557	XLOC_000804	LRRC42	1:54411749-54433841	0_min	30_min	OK	1.43207	1.37285	1.43207	-0.0609374	-0.0317818	0.95375	0.999675	no	OK	27.787	28.618	28.618	0.0425149	0.149834	0.79975	0.999987	no	ENST00000371370.3	protein_coding	KNOWN	protein_coding	j
TCONS_00002560	XLOC_000805	TCEANC2	1:54519259-54578192	0_min	30_min	OK	1.87019	1.72062	1.87019	-0.12025	-0.374261	0.51045	0.999675	no	OK	2.21411	2.22949	2.22949	0.00998396	0.0254062	0.9651	0.999987	no	ENST00000234827.1	protein_coding	KNOWN	protein_coding	=
TCONS_00002559	XLOC_000805	TCEANC2	1:54519259-54578192	0_min	30_min	OK	0.327276	0.403262	0.403262	0.301211	0.170029	0.7697	0.999675	no	OK	2.21411	2.22949	2.22949	0.00998396	0.0254062	0.9651	0.999987	no	ENST00000498272.1	protein_coding	KNOWN	processed_transcript	=
TCONS_00002562	XLOC_000806	TCEANC2	1:54519259-54578192	0_min	30_min	OK	0.2313	0.16347	0.2313	-0.500742	-0.20945	0.8119	0.999675	no	OK	0.2313	0.16347	0.2313	-0.500742	-0.20945	0.8119	0.999987	no	ENST00000498272.1	protein_coding	KNOWN	processed_transcript	i
TCONS_00002564	XLOC_000807	MRPL37	1:54598746-54879152	0_min	30_min	OK	32.6725	31.4341	32.6725	-0.0557477	-0.152339	0.79135	0.999675	no	OK	38.2086	37.0009	38.2086	-0.0463343	-0.137319	0.8169	0.999987	no	ENST00000360840.5	protein_coding	KNOWN	protein_coding	=
TCONS_00002563	XLOC_000807	MRPL37	1:54598746-54879152	0_min	30_min	OK	0.568537	0.675642	0.675642	0.249006	0.0928545	0.88545	0.999675	no	OK	38.2086	37.0009	38.2086	-0.0463343	-0.137319	0.8169	0.999987	no	ENST00000605337.1	protein_coding	KNOWN	protein_coding	j
TCONS_00002565	XLOC_000807	MRPL37	1:54598746-54879152	0_min	30_min	OK	4.81704	4.77341	4.81704	-0.0131268	-0.0140456	0.9816	0.999675	no	OK	38.2086	37.0009	38.2086	-0.0463343	-0.137319	0.8169	0.999987	no	ENST00000605337.1	protein_coding	KNOWN	protein_coding	=
TCONS_00002569	XLOC_000809	ACOT11	1:55007920-55104865	0_min	30_min	OK	0.698633	0.897004	0.897004	0.36058	0.499469	0.3798	0.999675	no	OK	3.57576	3.62609	3.62609	0.0201662	0.0622646	0.9143	0.999987	no	ENST00000371316.3	protein_coding	KNOWN	protein_coding	j
TCONS_00002571	XLOC_000809	ACOT11	1:55007920-55104865	0_min	30_min	OK	0.243989	0.260631	0.260631	0.0951925	0.042836	0.7838	0.999675	no	OK	3.57576	3.62609	3.62609	0.0201662	0.0622646	0.9143	0.999987	no	ENST00000498228.1	protein_coding	KNOWN	processed_transcript	=
TCONS_00002575	XLOC_000809	ACOT11	1:55007920-55104865	0_min	30_min	OK	1.99382	1.95589	1.99382	-0.0277117	-0.0724671	0.89395	0.999675	no	OK	3.57576	3.62609	3.62609	0.0201662	0.0622646	0.9143	0.999987	no	ENST00000371316.3	protein_coding	KNOWN	protein_coding	j
TCONS_00002574	XLOC_000809	ACOT11	1:55007920-55104865	0_min	30_min	OK	0.45195	0.447412	0.45195	-0.0145599	-0.0130683	0.98325	0.999675	no	OK	3.57576	3.62609	3.62609	0.0201662	0.0622646	0.9143	0.999987	no	ENST00000371316.3	protein_coding	KNOWN	protein_coding	=
TCONS_00002576	XLOC_000810	FAM151A	1:55007920-55104865	0_min	30_min	OK	0.184622	0.326485	0.326485	0.822445	0.25079	0.72375	0.999675	no	OK	0.184622	0.326485	0.326485	0.822445	0.25079	0.72375	0.999987	no	ENST00000302250.2	protein_coding	KNOWN	protein_coding	x
TCONS_00002577	XLOC_000811	FAM151A	1:55007920-55104865	0_min	30_min	OK	0.24161	0.183136	0.24161	-0.399761	-0.118864	0.86825	0.999675	no	OK	0.24161	0.183136	0.24161	-0.399761	-0.118864	0.86825	0.999987	no	ENST00000302250.2	protein_coding	KNOWN	protein_coding	x
TCONS_00002587	XLOC_000814	MROH7	1:55107458-55208330	0_min	30_min	OK	0.416274	0.703084	0.703084	0.756163	0.372196	0.53605	0.999675	no	OK	16.8347	16.6089	16.8347	-0.0194803	-0.0679148	0.9071	0.999987	no	ENST00000472987.1	protein_coding	KNOWN	processed_transcript	=
TCONS_00002592	XLOC_000814	MROH7	1:55107458-55208330	0_min	30_min	OK	0.139581	0.285193	0.285193	1.03083	0.368302	0.60515	0.999675	no	OK	16.8347	16.6089	16.8347	-0.0194803	-0.0679148	0.9071	0.999987	no	ENST00000422659.1	protein_coding	KNOWN	nonsense_mediated_decay	=
TCONS_00002596	XLOC_000814	TTC4	1:55107458-55208330	0_min	30_min	OK	15.802	15.2145	15.802	-0.054665	-0.181242	0.75615	0.999675	no	OK	16.8347	16.6089	16.8347	-0.0194803	-0.0679148	0.9071	0.999987	no	ENST00000371281.3	protein_coding	KNOWN	protein_coding	=
TCONS_00002600	XLOC_000816	RP11-67L3.4	1:55315305-55354523	0_min	30_min	OK	0.252755	0.239158	0.252755	-0.0797754	-0.00741572	0.9535	0.999675	no	OK	0.252755	0.239158	0.252755	-0.0797754	-0.0074073	0.94895	0.999987	no	ENST00000455380.1	antisense	NOVEL	antisense	j
TCONS_00002603	XLOC_000817	TMEM61	1:55374475-55457966	0_min	30_min	OK	0.377364	0.275187	0.377364	-0.455543	-0.344118	0.52545	0.999675	no	OK	0.472448	0.629664	0.629664	0.414428	0.428733	0.4417	0.999987	no	ENST00000371268.3	protein_coding	KNOWN	protein_coding	j
TCONS_00002611	XLOC_000821	-	1:55681100-55682981	0_min	30_min	OK	0.260096	0.32327	0.32327	0.313696	0.512066	0.37555	0.999675	no	OK	0.260096	0.32327	0.32327	0.313696	0.512066	0.37555	0.999987	no	-	-	-	-	u
TCONS_00002624	XLOC_000831	PRKAA2	1:57110994-57181008	0_min	30_min	OK	0.300209	0.142931	0.300209	-1.07065	-0.566336	0.3365	0.999675	no	OK	0.690317	0.646086	0.690317	-0.0955335	-0.233333	0.68695	0.999987	no	ENST00000371244.4	protein_coding	KNOWN	protein_coding	j
TCONS_00002645	XLOC_000836	-	1:59012497-59013407	0_min	30_min	OK	0.247748	0.328965	0.328965	0.409062	0.510908	0.37225	0.999675	no	OK	0.247748	0.328965	0.328965	0.409062	0.510908	0.37225	0.999987	no	-	-	-	-	u
TCONS_00002647	XLOC_000838	-	1:59181534-59182933	0_min	30_min	OK	0.557451	0.471351	0.557451	-0.242043	-0.423453	0.462	0.999675	no	OK	0.557451	0.471351	0.557451	-0.242043	-0.423453	0.462	0.999987	no	-	-	-	-	u
TCONS_00002648	XLOC_000839	-	1:59185186-59186483	0_min	30_min	OK	0.567338	0.574609	0.574609	0.018374	0.0322865	0.94825	0.999675	no	OK	0.567338	0.574609	0.574609	0.018374	0.0322865	0.94825	0.999987	no	-	-	-	-	u
TCONS_00002853	XLOC_000898	GADD45A	1:68150743-68154021	0_min	30_min	OK	11.8363	25.5215	25.5215	1.1085	2.28788	5e-05	0.0278655	yes	OK	27.3108	76.7277	76.7277	1.49028	5.52165	5e-05	0.0102353	yes	ENST00000370986.4	protein_coding	KNOWN	protein_coding	=
TCONS_00002857	XLOC_000898	GADD45A	1:68150743-68154021	0_min	30_min	OK	6.6947	21.7878	21.7878	1.70243	3.23082	5e-05	0.0278655	yes	OK	27.3108	76.7277	76.7277	1.49028	5.52165	5e-05	0.0102353	yes	ENST00000370986.4	protein_coding	KNOWN	protein_coding	e
TCONS_00002651	XLOC_000841	-	1:59221883-59223138	0_min	30_min	OK	0.252596	0.312116	0.312116	0.305253	0.428665	0.4529	0.999675	no	OK	0.252596	0.312116	0.312116	0.305253	0.428665	0.4529	0.999987	no	-	-	-	-	u
TCONS_00002654	XLOC_000843	-	1:59226670-59238580	0_min	30_min	OK	0.676247	0.97444	0.97444	0.527023	0.887429	0.1233	0.999675	no	OK	2.02732	2.1672	2.1672	0.0962563	0.302951	0.5939	0.999987	no	-	-	-	-	u
TCONS_00002653	XLOC_000843	-	1:59226670-59238580	0_min	30_min	OK	0.229936	0.136963	0.229936	-0.747449	-0.553535	0.33825	0.999675	no	OK	2.02732	2.1672	2.1672	0.0962563	0.302951	0.5939	0.999987	no	-	-	-	-	u
TCONS_00002655	XLOC_000843	-	1:59226670-59238580	0_min	30_min	OK	1.12114	1.0558	1.12114	-0.086634	-0.192027	0.73855	0.999675	no	OK	2.02732	2.1672	2.1672	0.0962563	0.302951	0.5939	0.999987	no	-	-	-	-	u
TCONS_00002656	XLOC_000844	RP4-794H19.2	1:59241844-59397556	0_min	30_min	OK	0.171071	0.339817	0.339817	0.990161	0.104351	0.66805	0.999675	no	OK	0.883212	0.930446	0.930446	0.0751624	0.017148	0.92275	0.999987	no	ENST00000419531.2	lincRNA	NOVEL	lincRNA	o
TCONS_00002657	XLOC_000844	RP4-794H19.2	1:59241844-59397556	0_min	30_min	OK	0.222761	0.197102	0.222761	-0.176555	-0.0165045	0.92025	0.999675	no	OK	0.883212	0.930446	0.930446	0.0751624	0.017148	0.92275	0.999987	no	ENST00000419531.2	lincRNA	NOVEL	lincRNA	j
TCONS_00002676	XLOC_000848	FGGY	1:59762309-60254854	0_min	30_min	OK	0.56134	1.03481	1.03481	0.88242	0.664932	0.2283	0.999675	no	OK	3.81885	4.54103	4.54103	0.249879	0.541513	0.3146	0.999987	no	ENST00000430447.1	protein_coding	KNOWN	nonsense_mediated_decay	j
TCONS_00002677	XLOC_000848	FGGY	1:59762309-60254854	0_min	30_min	OK	0.568418	0.806554	0.806554	0.504819	0.295854	0.6866	0.999675	no	OK	3.81885	4.54103	4.54103	0.249879	0.541513	0.3146	0.999987	no	ENST00000371210.1	protein_coding	KNOWN	protein_coding	=
TCONS_00002671	XLOC_000848	FGGY	1:59762309-60254854	0_min	30_min	OK	2.03488	1.9732	2.03488	-0.0444011	-0.0695794	0.8993	0.999675	no	OK	3.81885	4.54103	4.54103	0.249879	0.541513	0.3146	0.999987	no	ENST00000430447.1	protein_coding	KNOWN	nonsense_mediated_decay	j
TCONS_00002681	XLOC_000849	RP4-782L23.1	1:59762309-60254854	0_min	30_min	OK	0.254987	0.152626	0.254987	-0.740425	-0.202534	0.75345	0.999675	no	OK	0.254987	0.152626	0.254987	-0.740425	-0.202534	0.75345	0.999987	no	ENST00000424725.1	lincRNA	NOVEL	lincRNA	=
TCONS_00002684	XLOC_000852	HOOK1	1:60280457-60342050	0_min	30_min	OK	4.20282	3.40049	4.20282	-0.305614	-0.735927	0.1995	0.999675	no	OK	6.00851	5.87754	6.00851	-0.0317945	-0.106103	0.85075	0.999987	no	ENST00000371208.3	protein_coding	KNOWN	protein_coding	j
TCONS_00002687	XLOC_000852	HOOK1	1:60280457-60342050	0_min	30_min	OK	5.61224e-08	0.770652	0.770652	23.711	0.000160579	0.2105	0.999675	no	OK	6.00851	5.87754	6.00851	-0.0317945	-0.106103	0.85075	0.999987	no	ENST00000371208.3	protein_coding	KNOWN	protein_coding	j
TCONS_00002688	XLOC_000852	HOOK1	1:60280457-60342050	0_min	30_min	OK	1.80032	1.31607	1.80032	-0.452014	-0.656096	0.25475	0.999675	no	OK	6.00851	5.87754	6.00851	-0.0317945	-0.106103	0.85075	0.999987	no	ENST00000466803.1	protein_coding	KNOWN	processed_transcript	=
TCONS_00002686	XLOC_000852	HOOK1	1:60280457-60342050	0_min	30_min	OK	0.00537038	0.340354	0.340354	5.98587	0.825311	0.26135	0.999675	no	OK	6.00851	5.87754	6.00851	-0.0317945	-0.106103	0.85075	0.999987	no	ENST00000395561.2	protein_coding	KNOWN	protein_coding	=
TCONS_00002697	XLOC_000855	NFIA	1:61330930-61928465	0_min	30_min	OK	0.424407	0.107113	0.424407	-1.98632	-0.652193	0.3056	0.999675	no	OK	3.54852	3.83763	3.83763	0.113001	0.292642	0.51555	0.999987	no	ENST00000485903.2	protein_coding	KNOWN	protein_coding	=
TCONS_00002695	XLOC_000855	NFIA	1:61330930-61928465	0_min	30_min	OK	0.125888	0.292185	0.292185	1.21474	0.410335	0.4465	0.999675	no	OK	3.54852	3.83763	3.83763	0.113001	0.292642	0.51555	0.999987	no	ENST00000371189.4	protein_coding	KNOWN	protein_coding	j
TCONS_00002696	XLOC_000855	NFIA	1:61330930-61928465	0_min	30_min	OK	1.51595	1.71283	1.71283	0.17616	0.360982	0.5272	0.999675	no	OK	3.54852	3.83763	3.83763	0.113001	0.292642	0.51555	0.999987	no	ENST00000371187.3	protein_coding	KNOWN	protein_coding	=
TCONS_00002692	XLOC_000855	NFIA	1:61330930-61928465	0_min	30_min	OK	1.34145	1.35161	1.35161	0.010888	0.0137632	0.9822	0.999675	no	OK	3.54852	3.83763	3.83763	0.113001	0.292642	0.51555	0.999987	no	ENST00000371189.4	protein_coding	KNOWN	protein_coding	j
TCONS_00002707	XLOC_000857	INADL	1:62208108-62629663	0_min	30_min	OK	5.8193	4.458	5.8193	-0.384448	-0.78932	0.1719	0.999675	no	OK	17.5994	18.6035	18.6035	0.0800455	0.251635	0.61315	0.999987	no	ENST00000371158.2	protein_coding	KNOWN	protein_coding	=
TCONS_00002712	XLOC_000857	INADL	1:62208108-62629663	0_min	30_min	OK	2.4165	3.63523	3.63523	0.589126	0.581367	0.3257	0.999675	no	OK	17.5994	18.6035	18.6035	0.0800455	0.251635	0.61315	0.999987	no	ENST00000371158.2	protein_coding	KNOWN	protein_coding	j
TCONS_00002703	XLOC_000857	INADL	1:62208108-62629663	0_min	30_min	OK	2.51505	3.16735	3.16735	0.332692	0.449965	0.4371	0.999675	no	OK	17.5994	18.6035	18.6035	0.0800455	0.251635	0.61315	0.999987	no	ENST00000371158.2	protein_coding	KNOWN	protein_coding	j
TCONS_00002706	XLOC_000857	INADL	1:62208108-62629663	0_min	30_min	OK	0.797608	0.984401	0.984401	0.303566	0.228254	0.69445	0.999675	no	OK	17.5994	18.6035	18.6035	0.0800455	0.251635	0.61315	0.999987	no	ENST00000371158.2	protein_coding	KNOWN	protein_coding	j
TCONS_00002708	XLOC_000857	INADL	1:62208108-62629663	0_min	30_min	OK	0.692561	0.833515	0.833515	0.267268	0.155548	0.8039	0.999675	no	OK	17.5994	18.6035	18.6035	0.0800455	0.251635	0.61315	0.999987	no	ENST00000484937.1	protein_coding	KNOWN	nonsense_mediated_decay	=
TCONS_00002710	XLOC_000857	INADL	1:62208108-62629663	0_min	30_min	OK	0.512889	0.642969	0.642969	0.326103	0.0720059	0.8613	0.999675	no	OK	17.5994	18.6035	18.6035	0.0800455	0.251635	0.61315	0.999987	no	ENST00000494842.1	protein_coding	KNOWN	processed_transcript	=
TCONS_00002714	XLOC_000857	INADL	1:62208108-62629663	0_min	30_min	OK	1.15607	1.24849	1.24849	0.110948	0.0792755	0.8827	0.999675	no	OK	17.5994	18.6035	18.6035	0.0800455	0.251635	0.61315	0.999987	no	ENST00000371158.2	protein_coding	KNOWN	protein_coding	j
TCONS_00002705	XLOC_000857	INADL	1:62208108-62629663	0_min	30_min	OK	0.360667	0.342937	0.360667	-0.0727224	-0.0273001	0.9666	0.999675	no	OK	17.5994	18.6035	18.6035	0.0800455	0.251635	0.61315	0.999987	no	ENST00000484562.1	protein_coding	KNOWN	retained_intron	=
TCONS_00002715	XLOC_000857	INADL	1:62208108-62629663	0_min	30_min	OK	0.626615	0.605897	0.626615	-0.0485067	-0.0125316	0.9782	0.999675	no	OK	17.5994	18.6035	18.6035	0.0800455	0.251635	0.61315	0.999987	no	ENST00000472512.1	protein_coding	KNOWN	processed_transcript	=
TCONS_00002713	XLOC_000857	INADL	1:62208108-62629663	0_min	30_min	OK	2.67535	2.66169	2.67535	-0.00738393	-0.00860255	0.98875	0.999675	no	OK	17.5994	18.6035	18.6035	0.0800455	0.251635	0.61315	0.999987	no	ENST00000371158.2	protein_coding	KNOWN	protein_coding	j
TCONS_00002720	XLOC_000861	USP1	1:62901967-62917511	0_min	30_min	OK	0.78252	0.446799	0.78252	-0.808503	-0.453874	0.48285	0.999675	no	OK	12.9936	12.6546	12.9936	-0.0381329	-0.13642	0.80765	0.999987	no	ENST00000371146.1	protein_coding	KNOWN	protein_coding	=
TCONS_00002721	XLOC_000861	USP1	1:62901967-62917511	0_min	30_min	OK	3.33831	3.37562	3.37562	0.0160343	0.0309731	0.95695	0.999675	no	OK	12.9936	12.6546	12.9936	-0.0381329	-0.13642	0.80765	0.999987	no	ENST00000339950.4	protein_coding	KNOWN	protein_coding	=
TCONS_00002719	XLOC_000861	USP1	1:62901967-62917511	0_min	30_min	OK	8.87274	8.83221	8.87274	-0.00660538	-0.0184043	0.97515	0.999675	no	OK	12.9936	12.6546	12.9936	-0.0381329	-0.13642	0.80765	0.999987	no	ENST00000339950.4	protein_coding	KNOWN	protein_coding	j
TCONS_00002722	XLOC_000862	USP1	1:62918207-62920342	0_min	30_min	OK	0.388792	0.276679	0.388792	-0.490786	-0.854696	0.1337	0.999675	no	OK	0.388792	0.276679	0.388792	-0.490786	-0.854696	0.1337	0.999987	no	ENST00000339950.4	protein_coding	KNOWN	protein_coding	p
TCONS_00002730	XLOC_000867	ATG4C	1:63249805-63331214	0_min	30_min	OK	1.26139	1.63739	1.63739	0.376378	0.538637	0.3367	0.999675	no	OK	2.88001	2.94288	2.94288	0.0311527	0.0736846	0.88845	0.999987	no	ENST00000371120.3	protein_coding	KNOWN	protein_coding	=
TCONS_00002731	XLOC_000867	ATG4C	1:63249805-63331214	0_min	30_min	OK	0.395852	9.18847e-05	0.395852	-12.0728	-0.0958332	0.41685	0.999675	no	OK	2.88001	2.94288	2.94288	0.0311527	0.0736846	0.88845	0.999987	no	ENST00000317868.4	protein_coding	KNOWN	protein_coding	j
TCONS_00002729	XLOC_000867	ATG4C	1:63249805-63331214	0_min	30_min	OK	1.22277	1.14143	1.22277	-0.0993066	-0.115209	0.8411	0.999675	no	OK	2.88001	2.94288	2.94288	0.0311527	0.0736846	0.88845	0.999987	no	ENST00000317868.4	protein_coding	KNOWN	protein_coding	=
TCONS_00002736	XLOC_000871	ALG6	1:63833233-63904233	0_min	30_min	OK	3.95962	4.38105	4.38105	0.145914	0.355714	0.53745	0.999675	no	OK	7.22817	7.64678	7.64678	0.081222	0.243969	0.66855	0.999987	no	ENST00000371108.4	protein_coding	KNOWN	protein_coding	=
TCONS_00002742	XLOC_000871	ALG6	1:63833233-63904233	0_min	30_min	OK	0.784262	0.709084	0.784262	-0.145379	-0.0864317	0.8813	0.999675	no	OK	7.22817	7.64678	7.64678	0.081222	0.243969	0.66855	0.999987	no	ENST00000371108.4	protein_coding	KNOWN	protein_coding	j
TCONS_00002741	XLOC_000871	ALG6	1:63833233-63904233	0_min	30_min	OK	2.226	2.23877	2.23877	0.00825655	0.0150058	0.9775	0.999675	no	OK	7.22817	7.64678	7.64678	0.081222	0.243969	0.66855	0.999987	no	ENST00000371108.4	protein_coding	KNOWN	protein_coding	j
TCONS_00002747	XLOC_000873	EFCAB7	1:63906440-64125916	0_min	30_min	OK	0.613078	0.737483	0.737483	0.266539	0.0662356	0.88685	0.999675	no	OK	8.21776	8.39238	8.39238	0.0303348	0.0367099	0.944	0.999987	no	ENST00000460678.2	protein_coding	KNOWN	processed_transcript	=
TCONS_00002746	XLOC_000873	EFCAB7	1:63906440-64125916	0_min	30_min	OK	6.37363	6.53355	6.53355	0.0357525	0.0405412	0.94545	0.999675	no	OK	8.21776	8.39238	8.39238	0.0303348	0.0367099	0.944	0.999987	no	ENST00000371088.4	protein_coding	KNOWN	protein_coding	=
TCONS_00002752	XLOC_000873	EFCAB7	1:63906440-64125916	0_min	30_min	OK	1.03009	0.983018	1.03009	-0.0674816	-0.0370758	0.9475	0.999675	no	OK	8.21776	8.39238	8.39238	0.0303348	0.0367099	0.944	0.999987	no	ENST00000461039.1	protein_coding	KNOWN	processed_transcript	=
TCONS_00002748	XLOC_000874	DLEU2L	1:63906440-64125916	0_min	30_min	OK	0.665842	0.679493	0.679493	0.0292787	0.00504532	0.98465	0.999675	no	OK	0.665842	0.679493	0.679493	0.0292787	0.00504532	0.98465	0.999987	no	ENST00000340052.3	protein_coding	KNOWN	protein_coding	=
TCONS_00002749	XLOC_000875	ITGB3BP	1:63906440-64125916	0_min	30_min	OK	1.63515	1.27973	1.63515	-0.353583	-0.0787314	0.83515	0.999675	no	OK	1.63515	1.27973	1.63515	-0.353583	-0.0787314	0.83515	0.999987	no	ENST00000478138.1	protein_coding	KNOWN	processed_transcript	x
TCONS_00002751	XLOC_000877	ITGB3BP	1:63906440-64125916	0_min	30_min	OK	1.39262	1.13169	1.39262	-0.299321	-0.0877272	0.8808	0.999675	no	OK	1.39262	1.13169	1.39262	-0.299321	-0.0877272	0.8808	0.999987	no	ENST00000478138.1	protein_coding	KNOWN	processed_transcript	x
TCONS_00002753	XLOC_000878	PGM1	1:63906440-64125916	0_min	30_min	OK	61.9242	67.0109	67.0109	0.113893	0.430358	0.4513	0.999675	no	OK	63.3192	68.4815	68.4815	0.113071	0.430682	0.4482	0.999987	no	ENST00000371084.3	protein_coding	KNOWN	protein_coding	=
TCONS_00002756	XLOC_000878	PGM1	1:63906440-64125916	0_min	30_min	OK	0.359586	0.254552	0.359586	-0.498374	-0.0576033	0.7838	0.999675	no	OK	63.3192	68.4815	68.4815	0.113071	0.430682	0.4482	0.999987	no	ENST00000483707.1	protein_coding	KNOWN	processed_transcript	=
TCONS_00002754	XLOC_000878	PGM1	1:63906440-64125916	0_min	30_min	OK	0.951215	1.18601	1.18601	0.318271	0.13401	0.8675	0.999675	no	OK	63.3192	68.4815	68.4815	0.113071	0.430682	0.4482	0.999987	no	ENST00000540265.1	protein_coding	KNOWN	protein_coding	=
TCONS_00002759	XLOC_000880	ROR1	1:64239692-64647248	0_min	30_min	OK	0.561897	0.24141	0.561897	-1.21882	-0.79058	0.26215	0.999675	no	OK	2.49183	2.47195	2.49183	-0.0115543	-0.0324232	0.95745	0.999987	no	ENST00000371079.1	protein_coding	KNOWN	protein_coding	=
TCONS_00002760	XLOC_000880	ROR1	1:64239692-64647248	0_min	30_min	OK	1.02232	1.30601	1.30601	0.353319	0.637446	0.2723	0.999675	no	OK	2.49183	2.47195	2.49183	-0.0115543	-0.0324232	0.95745	0.999987	no	ENST00000371079.1	protein_coding	KNOWN	protein_coding	j
TCONS_00002761	XLOC_000880	ROR1	1:64239692-64647248	0_min	30_min	OK	0.71076	0.78656	0.78656	0.146193	0.16055	0.75825	0.999675	no	OK	2.49183	2.47195	2.49183	-0.0115543	-0.0324232	0.95745	0.999987	no	ENST00000545203.1	protein_coding	KNOWN	protein_coding	=
TCONS_00002771	XLOC_000882	CACHD1	1:64935819-65158741	0_min	30_min	OK	0.886388	1.17639	1.17639	0.40836	0.597346	0.30245	0.999675	no	OK	2.66304	2.76825	2.76825	0.0558974	0.156068	0.7815	0.999987	no	ENST00000371073.2	protein_coding	KNOWN	protein_coding	j
TCONS_00002768	XLOC_000882	CACHD1	1:64935819-65158741	0_min	30_min	OK	1.35681	1.30342	1.35681	-0.0579218	-0.111534	0.8454	0.999675	no	OK	2.66304	2.76825	2.76825	0.0558974	0.156068	0.7815	0.999987	no	ENST00000371073.2	protein_coding	KNOWN	protein_coding	=
TCONS_00002767	XLOC_000882	CACHD1	1:64935819-65158741	0_min	30_min	OK	0.27932	0.262021	0.27932	-0.0922363	-0.0785848	0.8912	0.999675	no	OK	2.66304	2.76825	2.76825	0.0558974	0.156068	0.7815	0.999987	no	ENST00000371073.2	protein_coding	KNOWN	protein_coding	j
TCONS_00002774	XLOC_000883	RAVER2	1:65210777-65432187	0_min	30_min	OK	2.37817	2.90739	2.90739	0.289873	0.19751	0.74145	0.999675	no	OK	7.83985	8.47213	8.47213	0.111899	0.156187	0.78475	0.999987	no	ENST00000430964.2	protein_coding	KNOWN	protein_coding	=
TCONS_00002773	XLOC_000883	RAVER2	1:65210777-65432187	0_min	30_min	OK	5.34623	5.40173	5.40173	0.0148997	0.0187729	0.97345	0.999675	no	OK	7.83985	8.47213	8.47213	0.111899	0.156187	0.78475	0.999987	no	ENST00000371072.4	protein_coding	KNOWN	protein_coding	=
TCONS_00002782	XLOC_000884	AK4	1:65613231-65697828	0_min	30_min	OK	1.06146	0.521277	1.06146	-1.02593	-0.757629	0.21285	0.999675	no	OK	5.35857	5.27625	5.35857	-0.0223332	-0.0768193	0.89045	0.999987	no	ENST00000474968.1	protein_coding	KNOWN	processed_transcript	=
TCONS_00002783	XLOC_000884	AK4	1:65613231-65697828	0_min	30_min	OK	0.328415	0.93625	0.93625	1.51137	0.678122	0.3648	0.999675	no	OK	5.35857	5.27625	5.35857	-0.0223332	-0.0768193	0.89045	0.999987	no	ENST00000479060.1	protein_coding	KNOWN	processed_transcript	=
TCONS_00002781	XLOC_000884	AK4	1:65613231-65697828	0_min	30_min	OK	1.62101	1.58215	1.62101	-0.0350054	-0.0583758	0.9183	0.999675	no	OK	5.35857	5.27625	5.35857	-0.0223332	-0.0768193	0.89045	0.999987	no	ENST00000395334.2	protein_coding	KNOWN	protein_coding	j
TCONS_00002780	XLOC_000884	AK4	1:65613231-65697828	0_min	30_min	OK	1.62101	1.58215	1.62101	-0.0350054	-0.0577066	0.91885	0.999675	no	OK	5.35857	5.27625	5.35857	-0.0223332	-0.0768193	0.89045	0.999987	no	ENST00000395334.2	protein_coding	KNOWN	protein_coding	j
TCONS_00002776	XLOC_000884	AK4	1:65613231-65697828	0_min	30_min	OK	0.342903	0.351704	0.351704	0.0365605	0.0263888	0.96055	0.999675	no	OK	5.35857	5.27625	5.35857	-0.0223332	-0.0768193	0.89045	0.999987	no	ENST00000545314.1	protein_coding	KNOWN	protein_coding	=
TCONS_00002788	XLOC_000885	DNAJC6	1:65713901-65881552	0_min	30_min	OK	1.91279	0.539768	1.91279	-1.82527	-1.42192	0.06735	0.999675	no	OK	4.3221	4.12271	4.3221	-0.0681373	-0.199827	0.70835	0.999987	no	ENST00000395325.3	protein_coding	KNOWN	protein_coding	=
TCONS_00002789	XLOC_000885	DNAJC6	1:65713901-65881552	0_min	30_min	OK	1.16376	2.25717	2.25717	0.95572	0.727714	0.2279	0.999675	no	OK	4.3221	4.12271	4.3221	-0.0681373	-0.199827	0.70835	0.999987	no	ENST00000263441.7	protein_coding	KNOWN	protein_coding	j
TCONS_00002784	XLOC_000885	DNAJC6	1:65713901-65881552	0_min	30_min	OK	0.270702	0.0693633	0.270702	-1.96446	-0.394105	0.40625	0.999675	no	OK	4.3221	4.12271	4.3221	-0.0681373	-0.199827	0.70835	0.999987	no	ENST00000263441.7	protein_coding	KNOWN	protein_coding	j
TCONS_00002787	XLOC_000885	DNAJC6	1:65713901-65881552	0_min	30_min	OK	0.198009	0.291251	0.291251	0.556701	0.322401	0.56535	0.999675	no	OK	4.3221	4.12271	4.3221	-0.0681373	-0.199827	0.70835	0.999987	no	ENST00000263441.7	protein_coding	KNOWN	protein_coding	=
TCONS_00002786	XLOC_000885	DNAJC6	1:65713901-65881552	0_min	30_min	OK	0.745767	0.960564	0.960564	0.365157	0.29228	0.61215	0.999675	no	OK	4.3221	4.12271	4.3221	-0.0681373	-0.199827	0.70835	0.999987	no	ENST00000263441.7	protein_coding	KNOWN	protein_coding	j
TCONS_00002793	XLOC_000886	LEPROT	1:65886247-66107242	0_min	30_min	OK	24.0602	20.5349	24.0602	-0.228574	-0.770873	0.17845	0.999675	no	OK	36.0509	33.3925	36.0509	-0.110508	-0.282466	0.6091	0.999987	no	ENST00000371065.4	protein_coding	KNOWN	protein_coding	=
TCONS_00002796	XLOC_000886	LEPR	1:65886247-66107242	0_min	30_min	OK	0.164805	0.353717	0.353717	1.10184	0.527251	0.4094	0.999675	no	OK	36.0509	33.3925	36.0509	-0.110508	-0.282466	0.6091	0.999987	no	ENST00000349533.6	protein_coding	KNOWN	protein_coding	=
TCONS_00002792	XLOC_000886	LEPROT	1:65886247-66107242	0_min	30_min	OK	0.699126	0.833116	0.833116	0.252965	0.129332	0.8305	0.999675	no	OK	36.0509	33.3925	36.0509	-0.110508	-0.282466	0.6091	0.999987	no	ENST00000475108.1	protein_coding	KNOWN	processed_transcript	=
TCONS_00002795	XLOC_000886	LEPR	1:65886247-66107242	0_min	30_min	OK	4.86354	4.60241	4.86354	-0.0796164	-0.116298	0.84395	0.999675	no	OK	36.0509	33.3925	36.0509	-0.110508	-0.282466	0.6091	0.999987	no	ENST00000371060.3	protein_coding	KNOWN	protein_coding	=
TCONS_00002794	XLOC_000886	LEPR	1:65886247-66107242	0_min	30_min	OK	0.257931	0.330088	0.330088	0.355868	0.115855	0.85945	0.999675	no	OK	36.0509	33.3925	36.0509	-0.110508	-0.282466	0.6091	0.999987	no	ENST00000371059.3	protein_coding	KNOWN	protein_coding	=
TCONS_00002797	XLOC_000886	LEPROT	1:65886247-66107242	0_min	30_min	OK	5.70075	6.63929	6.63929	0.219878	0.117155	0.86115	0.999675	no	OK	36.0509	33.3925	36.0509	-0.110508	-0.282466	0.6091	0.999987	no	ENST00000484243.1	protein_coding	KNOWN	processed_transcript	=
TCONS_00002800	XLOC_000888	RP4-630A11.3	1:65886247-66107242	0_min	30_min	OK	0.256978	0.33186	0.33186	0.368932	0.0371244	0.8382	0.999675	no	OK	0.256978	0.33186	0.33186	0.368932	0.0371244	0.8382	0.999987	no	ENST00000429871.1	sense_intronic	NOVEL	sense_intronic	=
TCONS_00002812	XLOC_000889	PDE4B	1:66458104-66840263	0_min	30_min	OK	1.95173	2.81757	2.81757	0.529702	0.907055	0.11615	0.999675	no	OK	9.41333	10.9292	10.9292	0.215416	0.681257	0.1889	0.999987	no	ENST00000371045.5	protein_coding	KNOWN	protein_coding	=
TCONS_00002818	XLOC_000889	PDE4B	1:66458104-66840263	0_min	30_min	OK	0.0862532	0.28344	0.28344	1.71639	0.235398	0.41145	0.999675	no	OK	9.41333	10.9292	10.9292	0.215416	0.681257	0.1889	0.999987	no	ENST00000483863.2	protein_coding	KNOWN	retained_intron	=
TCONS_00002814	XLOC_000889	PDE4B	1:66458104-66840263	0_min	30_min	OK	0.26893	0.47053	0.47053	0.807058	0.22709	0.68595	0.999675	no	OK	9.41333	10.9292	10.9292	0.215416	0.681257	0.1889	0.999987	no	ENST00000329654.4	protein_coding	KNOWN	protein_coding	j
TCONS_00002811	XLOC_000889	PDE4B	1:66458104-66840263	0_min	30_min	OK	6.86011	6.9727	6.9727	0.0234849	0.0619139	0.9142	0.999675	no	OK	9.41333	10.9292	10.9292	0.215416	0.681257	0.1889	0.999987	no	ENST00000329654.4	protein_coding	KNOWN	protein_coding	j
TCONS_00002842	XLOC_000893	MIER1	1:67390577-67454302	0_min	30_min	OK	8.13694	7.44904	8.13694	-0.12743	-0.387674	0.4949	0.999675	no	OK	11.6991	11.009	11.6991	-0.0877027	-0.326183	0.56365	0.999987	no	ENST00000355356.3	protein_coding	KNOWN	protein_coding	=
TCONS_00002837	XLOC_000893	MIER1	1:67390577-67454302	0_min	30_min	OK	0.637171	0.85593	0.85593	0.425812	0.34418	0.55265	0.999675	no	OK	11.6991	11.009	11.6991	-0.0877027	-0.326183	0.56365	0.999987	no	ENST00000357692.2	protein_coding	KNOWN	protein_coding	=
TCONS_00002840	XLOC_000893	MIER1	1:67390577-67454302	0_min	30_min	OK	2.79171	2.58338	2.79171	-0.11189	-0.192529	0.7377	0.999675	no	OK	11.6991	11.009	11.6991	-0.0877027	-0.326183	0.56365	0.999987	no	ENST00000401041.1	protein_coding	KNOWN	protein_coding	=
TCONS_00002854	XLOC_000898	GADD45A	1:68150743-68154021	0_min	30_min	OK	4.32117	16.5302	16.5302	1.93561	3.15377	5e-05	0.0278655	yes	OK	27.3108	76.7277	76.7277	1.49028	5.52165	5e-05	0.0102353	yes	ENST00000370986.4	protein_coding	KNOWN	protein_coding	j
TCONS_00002856	XLOC_000898	GADD45A	1:68150743-68154021	0_min	30_min	OK	3.10213	10.0063	10.0063	1.68958	2.01461	0.0013	0.418749	no	OK	27.3108	76.7277	76.7277	1.49028	5.52165	5e-05	0.0102353	yes	ENST00000370986.4	protein_coding	KNOWN	protein_coding	j
TCONS_00002855	XLOC_000898	GADD45A	1:68150743-68154021	0_min	30_min	OK	0.131888	1.28761	1.28761	3.28731	0.892756	0.42525	0.999675	no	OK	27.3108	76.7277	76.7277	1.49028	5.52165	5e-05	0.0102353	yes	ENST00000370985.3	protein_coding	KNOWN	protein_coding	=
TCONS_00002858	XLOC_000898	GADD45A	1:68150743-68154021	0_min	30_min	OK	1.22463	1.5943	1.5943	0.380576	0.163958	0.83435	0.999675	no	OK	27.3108	76.7277	76.7277	1.49028	5.52165	5e-05	0.0102353	yes	ENST00000370986.4	protein_coding	KNOWN	protein_coding	j
TCONS_00003171	XLOC_001003	CYR61	1:86045984-86049645	0_min	30_min	OK	68.1014	297.954	297.954	2.12933	7.58047	5e-05	0.0278655	yes	OK	76.9402	372.504	372.504	2.27545	9.59655	5e-05	0.0102353	yes	ENST00000451137.2	protein_coding	KNOWN	protein_coding	=
TCONS_00003170	XLOC_001003	CYR61	1:86045984-86049645	0_min	30_min	OK	7.98364	68.5051	68.5051	3.10109	4.67317	5e-05	0.0278655	yes	OK	76.9402	372.504	372.504	2.27545	9.59655	5e-05	0.0102353	yes	ENST00000451137.2	protein_coding	KNOWN	protein_coding	o
TCONS_00002863	XLOC_000899	GNG12-AS1	1:68167148-68698803	0_min	30_min	OK	0.593914	0.4809	0.593914	-0.304516	-0.0429628	0.8659	0.999675	no	OK	0.791422	0.642375	0.791422	-0.301031	-0.0553304	0.8086	0.999987	no	ENST00000434072.1	antisense	NOVEL	antisense	=
TCONS_00002866	XLOC_000901	-	1:68851723-68917778	0_min	30_min	OK	0.518859	0.991503	0.991503	0.934277	1.07645	0.0706	0.999675	no	OK	2.59673	2.80771	2.80771	0.112694	0.321697	0.57255	0.999987	no	-	-	-	-	u
TCONS_00002864	XLOC_000901	-	1:68851723-68917778	0_min	30_min	OK	0.401634	0.0552104	0.401634	-2.86287	-0.664052	0.29435	0.999675	no	OK	2.59673	2.80771	2.80771	0.112694	0.321697	0.57255	0.999987	no	-	-	-	-	u
TCONS_00002865	XLOC_000901	RPE65	1:68851723-68917778	0_min	30_min	OK	0.802405	0.983561	0.983561	0.293684	0.427949	0.4841	0.999675	no	OK	2.59673	2.80771	2.80771	0.112694	0.321697	0.57255	0.999987	no	ENST00000262340.5	protein_coding	KNOWN	protein_coding	x
TCONS_00002867	XLOC_000901	RPE65	1:68851723-68917778	0_min	30_min	OK	0.873835	0.777431	0.873835	-0.168646	-0.196693	0.7139	0.999675	no	OK	2.59673	2.80771	2.80771	0.112694	0.321697	0.57255	0.999987	no	ENST00000262340.5	protein_coding	KNOWN	protein_coding	x
TCONS_00002868	XLOC_000902	RPE65	1:68851723-68917778	0_min	30_min	OK	0.453751	0.419703	0.453751	-0.112533	-0.0268239	0.9493	0.999675	no	OK	0.453751	0.419703	0.453751	-0.112533	-0.0268239	0.9493	0.999987	no	ENST00000262340.5	protein_coding	KNOWN	protein_coding	i
TCONS_00002869	XLOC_000903	-	1:68918048-68918615	0_min	30_min	OK	0.196007	0.297818	0.297818	0.603523	0.580079	0.319	0.999675	no	OK	0.196007	0.297818	0.297818	0.603523	0.580079	0.319	0.999987	no	-	-	-	-	u
TCONS_00002871	XLOC_000905	-	1:68922295-68924134	0_min	30_min	OK	0.218053	0.262459	0.262459	0.267415	0.403032	0.4848	0.999675	no	OK	0.218053	0.262459	0.262459	0.267415	0.403032	0.4848	0.999987	no	-	-	-	-	u
TCONS_00002872	XLOC_000906	RP4-694A7.2	1:68924344-69004310	0_min	30_min	OK	0.77098	0.830827	0.830827	0.107855	0.231933	0.6902	0.999675	no	OK	0.77098	0.830827	0.830827	0.107855	0.231933	0.6902	0.999987	no	ENST00000425820.1	antisense	NOVEL	antisense	j
TCONS_00002889	XLOC_000912	SRSF11	1:70671364-70719825	0_min	30_min	OK	40.6814	31.4585	40.6814	-0.370922	-0.885007	0.1246	0.999675	no	OK	172.87	166.496	172.87	-0.054202	-0.142129	0.7648	0.999987	no	ENST00000370950.3	protein_coding	KNOWN	protein_coding	j
TCONS_00002894	XLOC_000912	SRSF11	1:70671364-70719825	0_min	30_min	OK	2.02867	3.34649	3.34649	0.722114	0.358662	0.5836	0.999675	no	OK	172.87	166.496	172.87	-0.054202	-0.142129	0.7648	0.999987	no	ENST00000405432.1	protein_coding	KNOWN	protein_coding	=
TCONS_00002890	XLOC_000912	SRSF11	1:70671364-70719825	0_min	30_min	OK	5.93716	4.10554	5.93716	-0.532199	-0.282083	0.64555	0.999675	no	OK	172.87	166.496	172.87	-0.054202	-0.142129	0.7648	0.999987	no	ENST00000370950.3	protein_coding	KNOWN	protein_coding	j
TCONS_00002897	XLOC_000912	SRSF11	1:70671364-70719825	0_min	30_min	OK	8.72666	9.93337	9.93337	0.186854	0.203493	0.7199	0.999675	no	OK	172.87	166.496	172.87	-0.054202	-0.142129	0.7648	0.999987	no	ENST00000370950.3	protein_coding	KNOWN	protein_coding	j
TCONS_00002891	XLOC_000912	SRSF11	1:70671364-70719825	0_min	30_min	OK	19.8659	21.4259	21.4259	0.109061	0.196698	0.72995	0.999675	no	OK	172.87	166.496	172.87	-0.054202	-0.142129	0.7648	0.999987	no	ENST00000370950.3	protein_coding	KNOWN	protein_coding	j
TCONS_00002895	XLOC_000912	SRSF11	1:70671364-70719825	0_min	30_min	OK	3.27082	4.02105	4.02105	0.297919	0.159669	0.7794	0.999675	no	OK	172.87	166.496	172.87	-0.054202	-0.142129	0.7648	0.999987	no	ENST00000370950.3	protein_coding	KNOWN	protein_coding	j
TCONS_00002900	XLOC_000912	SRSF11	1:70671364-70719825	0_min	30_min	OK	48.3718	50.2929	50.2929	0.0561873	0.134352	0.8125	0.999675	no	OK	172.87	166.496	172.87	-0.054202	-0.142129	0.7648	0.999987	no	ENST00000484162.1	protein_coding	KNOWN	processed_transcript	=
TCONS_00002899	XLOC_000912	SRSF11	1:70671364-70719825	0_min	30_min	OK	12.1616	9.79386	12.1616	-0.312388	-0.106488	0.8864	0.999675	no	OK	172.87	166.496	172.87	-0.054202	-0.142129	0.7648	0.999987	no	ENST00000486667.1	protein_coding	KNOWN	processed_transcript	=
TCONS_00002892	XLOC_000912	SRSF11	1:70671364-70719825	0_min	30_min	OK	2.85619	2.57466	2.85619	-0.149713	-0.0243045	0.9205	0.999675	no	OK	172.87	166.496	172.87	-0.054202	-0.142129	0.7648	0.999987	no	ENST00000370950.3	protein_coding	KNOWN	protein_coding	j
TCONS_00002901	XLOC_000912	SRSF11	1:70671364-70719825	0_min	30_min	OK	3.62879	3.45866	3.62879	-0.0692769	-0.03694	0.94095	0.999675	no	OK	172.87	166.496	172.87	-0.054202	-0.142129	0.7648	0.999987	no	ENST00000489188.1	protein_coding	KNOWN	processed_transcript	=
TCONS_00002898	XLOC_000912	SRSF11	1:70671364-70719825	0_min	30_min	OK	17.1053	17.8828	17.8828	0.0641311	0.0310682	0.9513	0.999675	no	OK	172.87	166.496	172.87	-0.054202	-0.142129	0.7648	0.999987	no	ENST00000473950.1	protein_coding	KNOWN	nonsense_mediated_decay	=
TCONS_00002896	XLOC_000912	SRSF11	1:70671364-70719825	0_min	30_min	OK	8.23497	8.20162	8.23497	-0.00585447	-0.00188941	0.99125	0.999675	no	OK	172.87	166.496	172.87	-0.054202	-0.142129	0.7648	0.999987	no	ENST00000475204.1	protein_coding	KNOWN	nonsense_mediated_decay	=
TCONS_00002908	XLOC_000913	HHLA3	1:70820487-70851022	0_min	30_min	OK	0.251243	0.467485	0.467485	0.895834	0.475583	0.522	0.999675	no	OK	4.81012	4.76734	4.81012	-0.0128893	-0.0243954	0.9679	0.999987	no	ENST00000525653.1	protein_coding	KNOWN	nonsense_mediated_decay	=
TCONS_00002902	XLOC_000913	HHLA3	1:70820487-70851022	0_min	30_min	OK	0.949824	1.14847	1.14847	0.273977	0.219374	0.7137	0.999675	no	OK	4.81012	4.76734	4.81012	-0.0128893	-0.0243954	0.9679	0.999987	no	ENST00000361764.4	protein_coding	KNOWN	protein_coding	=
TCONS_00002903	XLOC_000913	HHLA3	1:70820487-70851022	0_min	30_min	OK	0.861059	0.724414	0.861059	-0.249297	-0.182731	0.7534	0.999675	no	OK	4.81012	4.76734	4.81012	-0.0128893	-0.0243954	0.9679	0.999987	no	ENST00000359875.5	protein_coding	KNOWN	protein_coding	=
TCONS_00002905	XLOC_000913	HHLA3	1:70820487-70851022	0_min	30_min	OK	1.39632	1.22801	1.39632	-0.185305	-0.16998	0.7648	0.999675	no	OK	4.81012	4.76734	4.81012	-0.0128893	-0.0243954	0.9679	0.999987	no	ENST00000463058.1	protein_coding	KNOWN	nonsense_mediated_decay	=
TCONS_00002906	XLOC_000913	HHLA3	1:70820487-70851022	0_min	30_min	OK	1.24404	1.11632	1.24404	-0.156284	-0.121542	0.82565	0.999675	no	OK	4.81012	4.76734	4.81012	-0.0128893	-0.0243954	0.9679	0.999987	no	ENST00000370940.5	protein_coding	KNOWN	protein_coding	=
TCONS_00002911	XLOC_000915	HHLA3	1:70820487-70851022	0_min	30_min	OK	0.534858	0.47424	0.534858	-0.173537	-0.0823717	0.9025	0.999675	no	OK	0.534858	0.47424	0.534858	-0.173537	-0.0823717	0.9025	0.999987	no	ENST00000525653.1	protein_coding	KNOWN	nonsense_mediated_decay	i
TCONS_00002912	XLOC_000916	RP11-180O5.2	1:70820487-70851022	0_min	30_min	OK	0.53611	0.401087	0.53611	-0.418615	-0.18775	0.7738	0.999675	no	OK	0.53611	0.401087	0.53611	-0.418615	-0.18775	0.7738	0.999987	no	ENST00000413943.1	antisense	NOVEL	antisense	x
TCONS_00002913	XLOC_000917	HHLA3	1:70820487-70851022	0_min	30_min	OK	0.818332	0.372049	0.818332	-1.13719	-0.562668	0.47725	0.999675	no	OK	0.818332	0.372049	0.818332	-1.13719	-0.562668	0.47725	0.999987	no	ENST00000525653.1	protein_coding	KNOWN	nonsense_mediated_decay	i
TCONS_00002914	XLOC_000918	HHLA3	1:70820487-70851022	0_min	30_min	OK	0.570327	0.373438	0.570327	-0.61092	-0.351067	0.54615	0.999675	no	OK	0.570327	0.373438	0.570327	-0.61092	-0.351067	0.54615	0.999987	no	ENST00000525653.1	protein_coding	KNOWN	nonsense_mediated_decay	i
TCONS_00002916	XLOC_000919	CTH	1:70876900-70910465	0_min	30_min	OK	0.785582	0.860411	0.860411	0.131264	0.304865	0.5933	0.999675	no	OK	0.854809	0.897142	0.897142	0.0697333	0.17078	0.76545	0.999987	no	ENST00000370938.3	protein_coding	KNOWN	protein_coding	=
TCONS_00002919	XLOC_000920	RP11-42O15.3	1:70910753-70911219	0_min	30_min	OK	0.30221	0.239177	0.30221	-0.337475	-0.266796	0.6172	0.999675	no	OK	0.30221	0.239177	0.30221	-0.337475	-0.266796	0.6172	0.999987	no	ENST00000607679.1	lincRNA	NOVEL	lincRNA	=
TCONS_00002924	XLOC_000924	ZRANB2-AS1	1:71514537-71546980	0_min	30_min	OK	0.847806	1.27493	1.27493	0.588609	0.105839	0.70795	0.999675	no	OK	0.847806	1.27493	1.27493	0.588609	0.105816	0.7037	0.999987	no	ENST00000426999.1	antisense	NOVEL	antisense	=
TCONS_00002934	XLOC_000927	NEGR1	1:71547006-72566613	0_min	30_min	OK	0.290424	0.243881	0.290424	-0.251987	-0.11634	0.8807	0.999675	no	OK	0.290424	0.243881	0.290424	-0.251987	-0.11634	0.8807	0.999987	no	ENST00000357731.5	protein_coding	KNOWN	protein_coding	x
TCONS_00002935	XLOC_000928	GDI2P2	1:72740234-72740842	0_min	30_min	OK	0.234884	0.455495	0.455495	0.955486	1.02877	0.0822	0.999675	no	OK	0.234884	0.455495	0.455495	0.955486	1.02877	0.0822	0.999987	no	ENST00000445131.2	pseudogene	KNOWN	processed_pseudogene	=
TCONS_00002943	XLOC_000933	FPGT	1:74663895-75010112	0_min	30_min	OK	0.370882	0.20109	0.370882	-0.883119	-0.451139	0.47125	0.999675	no	OK	9.54192	9.35938	9.54192	-0.0278662	-0.0507461	0.907	0.999987	no	ENST00000467578.2	protein_coding	KNOWN	protein_coding	=
TCONS_00002945	XLOC_000933	FPGT	1:74663895-75010112	0_min	30_min	OK	0.0905826	0.24345	0.24345	1.42632	0.276043	0.56185	0.999675	no	OK	9.54192	9.35938	9.54192	-0.0278662	-0.0507461	0.907	0.999987	no	ENST00000524915.1	protein_coding	KNOWN	processed_transcript	=
TCONS_00002942	XLOC_000933	FPGT	1:74663895-75010112	0_min	30_min	OK	4.51921	4.19505	4.51921	-0.107384	-0.291758	0.61365	0.999675	no	OK	9.54192	9.35938	9.54192	-0.0278662	-0.0507461	0.907	0.999987	no	ENST00000609362.1	protein_coding	KNOWN	protein_coding	=
TCONS_00002950	XLOC_000933	FPGT-TNNI3K	1:74663895-75010112	0_min	30_min	OK	1.16945	1.04234	1.16945	-0.166002	-0.223345	0.6981	0.999675	no	OK	9.54192	9.35938	9.54192	-0.0278662	-0.0507461	0.907	0.999987	no	ENST00000370895.1	protein_coding	KNOWN	protein_coding	=
TCONS_00002944	XLOC_000933	TNNI3K	1:74663895-75010112	0_min	30_min	OK	0.191106	0.281496	0.281496	0.558738	0.250671	0.7461	0.999675	no	OK	9.54192	9.35938	9.54192	-0.0278662	-0.0507461	0.907	0.999987	no	ENST00000370891.2	protein_coding	KNOWN	protein_coding	=
TCONS_00002959	XLOC_000933	TNNI3K	1:74663895-75010112	0_min	30_min	OK	0.720147	1.07017	1.07017	0.571477	0.207697	0.78405	0.999675	no	OK	9.54192	9.35938	9.54192	-0.0278662	-0.0507461	0.907	0.999987	no	ENST00000526236.1	protein_coding	KNOWN	protein_coding	=
TCONS_00002948	XLOC_000933	FPGT-TNNI3K	1:74663895-75010112	0_min	30_min	OK	0.34029	0.260311	0.34029	-0.386527	-0.179975	0.8143	0.999675	no	OK	9.54192	9.35938	9.54192	-0.0278662	-0.0507461	0.907	0.999987	no	ENST00000370899.3	protein_coding	KNOWN	protein_coding	=
TCONS_00002958	XLOC_000933	TNNI3K	1:74663895-75010112	0_min	30_min	OK	0.285376	0.231755	0.285376	-0.300259	-0.0591289	0.8636	0.999675	no	OK	9.54192	9.35938	9.54192	-0.0278662	-0.0507461	0.907	0.999987	no	ENST00000497284.1	protein_coding	KNOWN	retained_intron	=
TCONS_00002952	XLOC_000933	FPGT-TNNI3K	1:74663895-75010112	0_min	30_min	OK	0.799882	0.655249	0.799882	-0.287744	-0.075526	0.8952	0.999675	no	OK	9.54192	9.35938	9.54192	-0.0278662	-0.0507461	0.907	0.999987	no	ENST00000533006.1	protein_coding	KNOWN	processed_transcript	=
TCONS_00002951	XLOC_000933	FPGT-TNNI3K	1:74663895-75010112	0_min	30_min	OK	0.792131	0.658893	0.792131	-0.265694	-0.0715861	0.9031	0.999675	no	OK	9.54192	9.35938	9.54192	-0.0278662	-0.0507461	0.907	0.999987	no	ENST00000534632.1	protein_coding	KNOWN	protein_coding	=
TCONS_00002967	XLOC_000936	TYW3	1:75171169-75232362	0_min	30_min	OK	0.120582	0.394956	0.394956	1.71168	0.606679	0.51075	0.999675	no	OK	7.5788	7.47086	7.5788	-0.0206958	-0.0486959	0.9317	0.999987	no	ENST00000457880.2	protein_coding	KNOWN	protein_coding	=
TCONS_00002968	XLOC_000936	TYW3	1:75171169-75232362	0_min	30_min	OK	7.22926	6.81003	7.22926	-0.0861855	-0.201211	0.7254	0.999675	no	OK	7.5788	7.47086	7.5788	-0.0206958	-0.0486959	0.9317	0.999987	no	ENST00000370867.3	protein_coding	KNOWN	protein_coding	=
TCONS_00002972	XLOC_000937	TYW3	1:75171169-75232362	0_min	30_min	OK	1.55335	1.5945	1.5945	0.0377164	0.0155082	0.9801	0.999675	no	OK	1.55335	1.5945	1.5945	0.0377164	0.0155082	0.9801	0.999987	no	ENST00000479111.1	protein_coding	KNOWN	protein_coding	i
TCONS_00002981	XLOC_000940	ACADM	1:76190390-76260764	0_min	30_min	OK	0.0999835	0.226653	0.226653	1.18072	0.203355	0.60375	0.999675	no	OK	117.378	118.121	118.121	0.00910576	0.0308071	0.9562	0.999987	no	ENST00000370834.5	protein_coding	KNOWN	protein_coding	j
TCONS_00002989	XLOC_000940	ACADM	1:76190390-76260764	0_min	30_min	OK	0.488052	0.289798	0.488052	-0.751986	-0.0892345	0.6191	0.999675	no	OK	117.378	118.121	118.121	0.00910576	0.0308071	0.9562	0.999987	no	ENST00000481374.1	protein_coding	KNOWN	processed_transcript	=
TCONS_00002979	XLOC_000940	ACADM	1:76190390-76260764	0_min	30_min	OK	6.06945	5.0409	6.06945	-0.267884	-0.230693	0.68665	0.999675	no	OK	117.378	118.121	118.121	0.00910576	0.0308071	0.9562	0.999987	no	ENST00000370834.5	protein_coding	KNOWN	protein_coding	=
TCONS_00002988	XLOC_000940	ACADM	1:76190390-76260764	0_min	30_min	OK	25.2411	22.4444	25.2411	-0.169419	-0.234218	0.6899	0.999675	no	OK	117.378	118.121	118.121	0.00910576	0.0308071	0.9562	0.999987	no	ENST00000420607.2	protein_coding	KNOWN	protein_coding	=
TCONS_00002990	XLOC_000940	RABGGTB	1:76190390-76260764	0_min	30_min	OK	3.13779	4.64638	4.64638	0.566357	0.226737	0.71285	0.999675	no	OK	117.378	118.121	118.121	0.00910576	0.0308071	0.9562	0.999987	no	ENST00000473406.1	protein_coding	KNOWN	processed_transcript	=
TCONS_00002993	XLOC_000940	RABGGTB	1:76190390-76260764	0_min	30_min	OK	28.1121	30.7254	30.7254	0.12824	0.194193	0.73475	0.999675	no	OK	117.378	118.121	118.121	0.00910576	0.0308071	0.9562	0.999987	no	ENST00000459697.1	protein_coding	KNOWN	processed_transcript	=
TCONS_00002984	XLOC_000940	ACADM	1:76190390-76260764	0_min	30_min	OK	21.8674	21.1302	21.8674	-0.0494766	-0.125729	0.82745	0.999675	no	OK	117.378	118.121	118.121	0.00910576	0.0308071	0.9562	0.999987	no	ENST00000370834.5	protein_coding	KNOWN	protein_coding	j
TCONS_00002978	XLOC_000940	ACADM	1:76190390-76260764	0_min	30_min	OK	1.20863	1.02715	1.20863	-0.234728	-0.0919886	0.86495	0.999675	no	OK	117.378	118.121	118.121	0.00910576	0.0308071	0.9562	0.999987	no	ENST00000541113.1	protein_coding	KNOWN	protein_coding	=
TCONS_00002982	XLOC_000940	ACADM	1:76190390-76260764	0_min	30_min	OK	2.00702	2.26406	2.26406	0.173854	0.0952034	0.8908	0.999675	no	OK	117.378	118.121	118.121	0.00910576	0.0308071	0.9562	0.999987	no	ENST00000370834.5	protein_coding	KNOWN	protein_coding	j
TCONS_00002985	XLOC_000940	ACADM	1:76190390-76260764	0_min	30_min	OK	7.54673	7.83072	7.83072	0.0532943	0.0596151	0.91465	0.999675	no	OK	117.378	118.121	118.121	0.00910576	0.0308071	0.9562	0.999987	no	ENST00000370834.5	protein_coding	KNOWN	protein_coding	j
TCONS_00002991	XLOC_000940	RABGGTB	1:76190390-76260764	0_min	30_min	OK	12.7437	13.4825	13.4825	0.0813081	0.0618827	0.9182	0.999675	no	OK	117.378	118.121	118.121	0.00910576	0.0308071	0.9562	0.999987	no	ENST00000470201.1	protein_coding	KNOWN	processed_transcript	=
TCONS_00002992	XLOC_000940	RABGGTB	1:76190390-76260764	0_min	30_min	OK	8.57453	8.70348	8.70348	0.0215353	0.0144634	0.98045	0.999675	no	OK	117.378	118.121	118.121	0.00910576	0.0308071	0.9562	0.999987	no	ENST00000491266.1	protein_coding	KNOWN	processed_transcript	=
TCONS_00002995	XLOC_000942	MSH4	1:76262566-76378923	0_min	30_min	OK	0.841059	0.693252	0.841059	-0.278826	-0.195588	0.72825	0.999675	no	OK	0.841059	0.693252	0.841059	-0.278826	-0.195588	0.72825	0.999987	no	ENST00000263187.3	protein_coding	KNOWN	protein_coding	i
TCONS_00002996	XLOC_000943	MSH4	1:76262566-76378923	0_min	30_min	OK	0.702605	0.652325	0.702605	-0.107121	-0.193278	0.7357	0.999675	no	OK	0.702605	0.652325	0.702605	-0.107121	-0.193278	0.7357	0.999987	no	ENST00000263187.3	protein_coding	KNOWN	protein_coding	i
TCONS_00003000	XLOC_000946	TPI1P1	1:77165473-77166223	0_min	30_min	OK	4.84023	4.64264	4.84023	-0.06013	-0.133417	0.8186	0.999675	no	OK	4.84023	4.64264	4.84023	-0.06013	-0.133417	0.8186	0.999987	no	ENST00000420977.1	pseudogene	KNOWN	processed_pseudogene	=
TCONS_00003006	XLOC_000947	ST6GALNAC5	1:77333125-77531738	0_min	30_min	OK	0.389227	0.345708	0.389227	-0.171056	-0.334093	0.5566	0.999675	no	OK	0.407116	0.345725	0.407116	-0.235815	-0.413871	0.4047	0.999987	no	ENST00000477717.1	protein_coding	KNOWN	protein_coding	j
TCONS_00003026	XLOC_000953	FAM73A	1:78245308-78345289	0_min	30_min	OK	0.671381	0.517138	0.671381	-0.376583	-0.464456	0.42755	0.999675	no	OK	5.37776	5.25372	5.37776	-0.0336669	-0.116076	0.838	0.999987	no	ENST00000370791.3	protein_coding	KNOWN	protein_coding	j
TCONS_00003022	XLOC_000953	FAM73A	1:78245308-78345289	0_min	30_min	OK	3.00443	2.64875	3.00443	-0.181782	-0.360587	0.5202	0.999675	no	OK	5.37776	5.25372	5.37776	-0.0336669	-0.116076	0.838	0.999987	no	ENST00000370791.3	protein_coding	KNOWN	protein_coding	=
TCONS_00003021	XLOC_000953	FAM73A	1:78245308-78345289	0_min	30_min	OK	0.473384	0.677241	0.677241	0.516658	0.279809	0.6517	0.999675	no	OK	5.37776	5.25372	5.37776	-0.0336669	-0.116076	0.838	0.999987	no	ENST00000370791.3	protein_coding	KNOWN	protein_coding	j
TCONS_00003024	XLOC_000953	FAM73A	1:78245308-78345289	0_min	30_min	OK	0.387095	0.500265	0.500265	0.370006	0.169179	0.77935	0.999675	no	OK	5.37776	5.25372	5.37776	-0.0336669	-0.116076	0.838	0.999987	no	ENST00000370791.3	protein_coding	KNOWN	protein_coding	j
TCONS_00003025	XLOC_000953	FAM73A	1:78245308-78345289	0_min	30_min	OK	0.35111	0.260992	0.35111	-0.427921	-0.12879	0.81865	0.999675	no	OK	5.37776	5.25372	5.37776	-0.0336669	-0.116076	0.838	0.999987	no	ENST00000443751.2	protein_coding	KNOWN	protein_coding	=
TCONS_00003023	XLOC_000953	FAM73A	1:78245308-78345289	0_min	30_min	OK	0.344106	0.31542	0.344106	-0.125577	-0.067246	0.9055	0.999675	no	OK	5.37776	5.25372	5.37776	-0.0336669	-0.116076	0.838	0.999987	no	ENST00000370791.3	protein_coding	KNOWN	protein_coding	j
TCONS_00003034	XLOC_000955	NEXN	1:78347032-78409580	0_min	30_min	OK	1.76259	2.25455	2.25455	0.355147	0.434922	0.4366	0.999675	no	OK	6.75372	7.22821	7.22821	0.0979565	0.276996	0.63555	0.999987	no	ENST00000470735.1	protein_coding	KNOWN	retained_intron	=
TCONS_00003033	XLOC_000955	NEXN	1:78347032-78409580	0_min	30_min	OK	0.230722	0.17934	0.230722	-0.363455	-0.16978	0.58495	0.999675	no	OK	6.75372	7.22821	7.22821	0.0979565	0.276996	0.63555	0.999987	no	ENST00000480732.2	protein_coding	KNOWN	processed_transcript	=
TCONS_00003030	XLOC_000955	NEXN	1:78347032-78409580	0_min	30_min	OK	0.224566	0.278071	0.278071	0.30831	0.171551	0.84035	0.999675	no	OK	6.75372	7.22821	7.22821	0.0979565	0.276996	0.63555	0.999987	no	ENST00000457030.1	protein_coding	KNOWN	protein_coding	=
TCONS_00003029	XLOC_000955	NEXN	1:78347032-78409580	0_min	30_min	OK	4.39658	4.42587	4.42587	0.00957894	0.022568	0.97185	0.999675	no	OK	6.75372	7.22821	7.22821	0.0979565	0.276996	0.63555	0.999987	no	ENST00000334785.7	protein_coding	KNOWN	protein_coding	j
TCONS_00003045	XLOC_000956	DNAJB4	1:78409735-78483648	0_min	30_min	OK	24.3891	27.9107	27.9107	0.194581	0.404631	0.47235	0.999675	no	OK	29.7593	32.4559	32.4559	0.125139	0.260891	0.6263	0.999987	no	ENST00000370763.5	protein_coding	KNOWN	protein_coding	=
TCONS_00003036	XLOC_000956	DNAJB4	1:78409735-78483648	0_min	30_min	OK	0.39472	0.211736	0.39472	-0.898566	-0.100701	0.5647	0.999675	no	OK	29.7593	32.4559	32.4559	0.125139	0.260891	0.6263	0.999987	no	ENST00000477671.2	protein_coding	KNOWN	processed_transcript	=
TCONS_00003035	XLOC_000956	DNAJB4	1:78409735-78483648	0_min	30_min	OK	3.07625	2.20702	3.07625	-0.479072	-0.274483	0.6404	0.999675	no	OK	29.7593	32.4559	32.4559	0.125139	0.260891	0.6263	0.999987	no	ENST00000487931.1	protein_coding	KNOWN	processed_transcript	=
TCONS_00003038	XLOC_000956	DNAJB4	1:78409735-78483648	0_min	30_min	OK	0.3212	0.634309	0.634309	0.981712	0.15002	0.70175	0.999675	no	OK	29.7593	32.4559	32.4559	0.125139	0.260891	0.6263	0.999987	no	ENST00000426517.1	protein_coding	KNOWN	protein_coding	=
TCONS_00003037	XLOC_000956	DNAJB4	1:78409735-78483648	0_min	30_min	OK	1.54911	1.43066	1.54911	-0.114755	-0.0311161	0.9517	0.999675	no	OK	29.7593	32.4559	32.4559	0.125139	0.260891	0.6263	0.999987	no	ENST00000484662.1	protein_coding	KNOWN	processed_transcript	=
TCONS_00003039	XLOC_000957	DNAJB4	1:78409735-78483648	0_min	30_min	OK	0.79733	0.67125	0.79733	-0.248327	-0.0396155	0.86735	0.999675	no	OK	0.79733	0.67125	0.79733	-0.248327	-0.0396155	0.86735	0.999987	no	ENST00000477671.2	protein_coding	KNOWN	processed_transcript	i
TCONS_00003041	XLOC_000958	DNAJB4	1:78409735-78483648	0_min	30_min	OK	0.679976	0.497039	0.679976	-0.452123	-0.215217	0.67675	0.999675	no	OK	1.55806	1.16276	1.55806	-0.422196	-0.253399	0.81685	0.999987	no	ENST00000477671.2	protein_coding	KNOWN	processed_transcript	i
TCONS_00003040	XLOC_000958	DNAJB4	1:78409735-78483648	0_min	30_min	OK	0.878088	0.665724	0.878088	-0.39944	-0.16172	0.8049	0.999675	no	OK	1.55806	1.16276	1.55806	-0.422196	-0.253399	0.81685	0.999987	no	ENST00000477671.2	protein_coding	KNOWN	processed_transcript	o
TCONS_00003042	XLOC_000959	DNAJB4	1:78409735-78483648	0_min	30_min	OK	1.07246	0.784488	1.07246	-0.451099	-0.219131	0.54525	0.999675	no	OK	1.07246	0.784488	1.07246	-0.451099	-0.219131	0.54525	0.999987	no	ENST00000477671.2	protein_coding	KNOWN	processed_transcript	i
TCONS_00003044	XLOC_000961	DNAJB4	1:78409735-78483648	0_min	30_min	OK	0.512834	0.498659	0.512834	-0.0404391	-0.0198236	0.94135	0.999675	no	OK	0.512834	0.498659	0.512834	-0.0404391	-0.0198236	0.94135	0.999987	no	ENST00000477671.2	protein_coding	KNOWN	processed_transcript	i
TCONS_00003049	XLOC_000964	RP11-183M13.1	1:78695282-79006377	0_min	30_min	OK	0.437751	0.339494	0.437751	-0.366724	-0.141288	0.83805	0.999675	no	OK	0.473485	0.469094	0.473485	-0.0134441	-0.00540381	0.99045	0.999987	no	ENST00000436742.1	processed_transcript	NOVEL	lincRNA	=
TCONS_00003051	XLOC_000965	RP11-183M13.1	1:78695282-79006377	0_min	30_min	OK	0.363439	0.271219	0.363439	-0.422255	-0.197201	0.78655	0.999675	no	OK	0.363439	0.271219	0.363439	-0.422255	-0.197201	0.78655	0.999987	no	ENST00000436742.1	processed_transcript	NOVEL	lincRNA	i
TCONS_00003063	XLOC_000969	PTGFR	1:78695282-79006377	0_min	30_min	OK	6.07428	3.4766	6.07428	-0.805034	-1.30727	0.02315	0.999675	no	OK	13.2678	12.6043	13.2678	-0.0740114	-0.263523	0.6519	0.999987	no	ENST00000370757.3	protein_coding	KNOWN	protein_coding	=
TCONS_00003055	XLOC_000969	PTGFR	1:78695282-79006377	0_min	30_min	OK	1.44344	2.70686	2.70686	0.907112	0.660836	0.2287	0.999675	no	OK	13.2678	12.6043	13.2678	-0.0740114	-0.263523	0.6519	0.999987	no	ENST00000370758.1	protein_coding	KNOWN	protein_coding	=
TCONS_00003067	XLOC_000969	PTGFR	1:78695282-79006377	0_min	30_min	OK	4.9472	5.87323	5.87323	0.247541	0.527088	0.35725	0.999675	no	OK	13.2678	12.6043	13.2678	-0.0740114	-0.263523	0.6519	0.999987	no	ENST00000497923.1	protein_coding	KNOWN	nonsense_mediated_decay	e
TCONS_00003062	XLOC_000969	PTGFR	1:78695282-79006377	0_min	30_min	OK	0.240901	0.0720764	0.240901	-1.74084	-0.584524	0.461	0.999675	no	OK	13.2678	12.6043	13.2678	-0.0740114	-0.263523	0.6519	0.999987	no	ENST00000370756.3	protein_coding	KNOWN	protein_coding	=
TCONS_00003064	XLOC_000969	PTGFR	1:78695282-79006377	0_min	30_min	OK	0.56198	0.475545	0.56198	-0.240937	-0.168386	0.7665	0.999675	no	OK	13.2678	12.6043	13.2678	-0.0740114	-0.263523	0.6519	0.999987	no	ENST00000497923.1	protein_coding	KNOWN	nonsense_mediated_decay	=
TCONS_00003056	XLOC_000970	RP11-183M13.1	1:78695282-79006377	0_min	30_min	OK	0.227535	0.165008	0.227535	-0.463551	-0.106158	0.80395	0.999675	no	OK	0.227535	0.165008	0.227535	-0.463551	-0.106158	0.80395	0.999987	no	ENST00000413519.1	processed_transcript	NOVEL	sense_overlapping	i
TCONS_00003057	XLOC_000971	RP11-183M13.1	1:78695282-79006377	0_min	30_min	OK	0.311895	0.179276	0.311895	-0.79888	-0.13976	0.6547	0.999675	no	OK	0.311895	0.179276	0.311895	-0.79888	-0.13976	0.6547	0.999987	no	ENST00000413519.1	processed_transcript	NOVEL	sense_overlapping	i
TCONS_00003058	XLOC_000972	RP11-183M13.1	1:78695282-79006377	0_min	30_min	OK	0.231618	0.24374	0.24374	0.0735926	0.0163181	0.96705	0.999675	no	OK	0.231618	0.24374	0.24374	0.0735926	0.0163181	0.96705	0.999987	no	ENST00000413519.1	processed_transcript	NOVEL	sense_overlapping	i
TCONS_00003059	XLOC_000973	PTGFR	1:78695282-79006377	0_min	30_min	OK	0.449001	0.370485	0.449001	-0.277304	-0.0651849	0.8825	0.999675	no	OK	0.449001	0.370485	0.449001	-0.277304	-0.0651849	0.8825	0.999987	no	ENST00000370758.1	protein_coding	KNOWN	protein_coding	i
TCONS_00003061	XLOC_000975	PTGFR	1:78695282-79006377	0_min	30_min	OK	0.281222	0.216592	0.281222	-0.376729	-0.132936	0.871	0.999675	no	OK	0.281222	0.216592	0.281222	-0.376729	-0.132936	0.871	0.999987	no	ENST00000370758.1	protein_coding	KNOWN	protein_coding	i
TCONS_00003065	XLOC_000976	PTGFR	1:78695282-79006377	0_min	30_min	OK	2.63178	2.15681	2.63178	-0.287136	-0.104254	0.88555	0.999675	no	OK	2.63178	2.15681	2.63178	-0.287136	-0.104254	0.88555	0.999987	no	ENST00000497923.1	protein_coding	KNOWN	nonsense_mediated_decay	i
TCONS_00003066	XLOC_000977	PTGFR	1:78695282-79006377	0_min	30_min	OK	2.73214	3.31435	3.31435	0.278695	0.181287	0.7515	0.999675	no	OK	2.73214	3.31435	3.31435	0.278695	0.181287	0.7515	0.999987	no	ENST00000497923.1	protein_coding	KNOWN	nonsense_mediated_decay	i
TCONS_00003070	XLOC_000978	IFI44L	1:79085606-79129763	0_min	30_min	OK	1.48089	3.64362	3.64362	1.29891	1.18761	0.09425	0.999675	no	OK	31.0093	35.123	35.123	0.179712	0.438282	0.3997	0.999987	no	ENST00000370751.5	protein_coding	KNOWN	protein_coding	j
TCONS_00003082	XLOC_000978	IFI44L	1:79085606-79129763	0_min	30_min	OK	1.29381	0.0715726	1.29381	-4.17608	-1.27554	0.1225	0.999675	no	OK	31.0093	35.123	35.123	0.179712	0.438282	0.3997	0.999987	no	ENST00000370751.5	protein_coding	KNOWN	protein_coding	j
TCONS_00003083	XLOC_000978	IFI44L	1:79085606-79129763	0_min	30_min	OK	2.61519	4.16172	4.16172	0.670264	0.90062	0.12765	0.999675	no	OK	31.0093	35.123	35.123	0.179712	0.438282	0.3997	0.999987	no	ENST00000370751.5	protein_coding	KNOWN	protein_coding	j
TCONS_00003075	XLOC_000978	IFI44L	1:79085606-79129763	0_min	30_min	OK	8.64681	10.969	10.969	0.343186	0.712436	0.2161	0.999675	no	OK	31.0093	35.123	35.123	0.179712	0.438282	0.3997	0.999987	no	ENST00000370751.5	protein_coding	KNOWN	protein_coding	j
TCONS_00003072	XLOC_000978	IFI44L	1:79085606-79129763	0_min	30_min	OK	1.51345	0.111432	1.51345	-3.76361	-1.21264	0.27305	0.999675	no	OK	31.0093	35.123	35.123	0.179712	0.438282	0.3997	0.999987	no	ENST00000370751.5	protein_coding	KNOWN	protein_coding	j
TCONS_00003080	XLOC_000978	IFI44L	1:79085606-79129763	0_min	30_min	OK	2.92598	2.18562	2.92598	-0.420872	-0.574864	0.31475	0.999675	no	OK	31.0093	35.123	35.123	0.179712	0.438282	0.3997	0.999987	no	ENST00000370751.5	protein_coding	KNOWN	protein_coding	j
TCONS_00003084	XLOC_000978	IFI44L	1:79085606-79129763	0_min	30_min	OK	0.452935	0.123935	0.452935	-1.86972	-0.566776	0.54585	0.999675	no	OK	31.0093	35.123	35.123	0.179712	0.438282	0.3997	0.999987	no	ENST00000370751.5	protein_coding	KNOWN	protein_coding	j
TCONS_00003074	XLOC_000978	IFI44L	1:79085606-79129763	0_min	30_min	OK	0.844367	0.63318	0.844367	-0.415254	-0.262987	0.63925	0.999675	no	OK	31.0093	35.123	35.123	0.179712	0.438282	0.3997	0.999987	no	ENST00000370751.5	protein_coding	KNOWN	protein_coding	j
TCONS_00003076	XLOC_000978	IFI44L	1:79085606-79129763	0_min	30_min	OK	0.498238	0.687417	0.687417	0.464351	0.273073	0.6457	0.999675	no	OK	31.0093	35.123	35.123	0.179712	0.438282	0.3997	0.999987	no	ENST00000370751.5	protein_coding	KNOWN	protein_coding	j
TCONS_00003087	XLOC_000978	IFI44	1:79085606-79129763	0_min	30_min	OK	4.23411	6.0223	6.0223	0.508257	0.292521	0.67685	0.999675	no	OK	31.0093	35.123	35.123	0.179712	0.438282	0.3997	0.999987	no	ENST00000370747.4	protein_coding	KNOWN	protein_coding	j
TCONS_00003085	XLOC_000978	IFI44	1:79085606-79129763	0_min	30_min	OK	0.113845	0.249505	0.249505	1.132	0.123064	0.69355	0.999675	no	OK	31.0093	35.123	35.123	0.179712	0.438282	0.3997	0.999987	no	ENST00000370747.4	protein_coding	KNOWN	protein_coding	j
TCONS_00003077	XLOC_000978	IFI44L	1:79085606-79129763	0_min	30_min	OK	0.341889	0.248108	0.341889	-0.462558	-0.199249	0.7553	0.999675	no	OK	31.0093	35.123	35.123	0.179712	0.438282	0.3997	0.999987	no	ENST00000370751.5	protein_coding	KNOWN	protein_coding	j
TCONS_00003078	XLOC_000978	IFI44L	1:79085606-79129763	0_min	30_min	OK	0.272373	0.171445	0.272373	-0.66784	-0.254625	0.7554	0.999675	no	OK	31.0093	35.123	35.123	0.179712	0.438282	0.3997	0.999987	no	ENST00000370751.5	protein_coding	KNOWN	protein_coding	j
TCONS_00003086	XLOC_000978	IFI44	1:79085606-79129763	0_min	30_min	OK	2.0522	2.1089	2.1089	0.0393156	0.0180566	0.76245	0.999675	no	OK	31.0093	35.123	35.123	0.179712	0.438282	0.3997	0.999987	no	ENST00000545124.1	protein_coding	KNOWN	protein_coding	=
TCONS_00003068	XLOC_000978	IFI44L	1:79085606-79129763	0_min	30_min	OK	0.307694	0.427342	0.427342	0.473894	0.0787892	0.76525	0.999675	no	OK	31.0093	35.123	35.123	0.179712	0.438282	0.3997	0.999987	no	ENST00000370751.5	protein_coding	KNOWN	protein_coding	j
TCONS_00003088	XLOC_000978	IFI44	1:79085606-79129763	0_min	30_min	OK	0.687191	0.902001	0.902001	0.392417	0.0816589	0.82925	0.999675	no	OK	31.0093	35.123	35.123	0.179712	0.438282	0.3997	0.999987	no	ENST00000472152.1	protein_coding	KNOWN	processed_transcript	=
TCONS_00003081	XLOC_000978	IFI44L	1:79085606-79129763	0_min	30_min	OK	2.52676	2.22321	2.52676	-0.184643	-0.0680372	0.90905	0.999675	no	OK	31.0093	35.123	35.123	0.179712	0.438282	0.3997	0.999987	no	ENST00000474002.1	protein_coding	KNOWN	retained_intron	=
TCONS_00003099	XLOC_000987	-	1:81200595-81201314	0_min	30_min	OK	0.836022	0.905759	0.905759	0.115586	0.188553	0.73525	0.999675	no	OK	0.836022	0.905759	0.905759	0.115586	0.188553	0.73525	0.999987	no	-	-	-	-	u
TCONS_00003122	XLOC_000989	LPHN2	1:81771844-82458120	0_min	30_min	OK	1.35596	1.54016	1.54016	0.183773	0.245559	0.67175	0.999675	no	OK	3.33375	3.44048	3.44048	0.0454635	0.119198	0.8357	0.999987	no	ENST00000464775.1	protein_coding	KNOWN	processed_transcript	=
TCONS_00003111	XLOC_000989	LPHN2	1:81771844-82458120	0_min	30_min	OK	1.7189	1.61925	1.7189	-0.0861565	-0.186726	0.74135	0.999675	no	OK	3.33375	3.44048	3.44048	0.0454635	0.119198	0.8357	0.999987	no	ENST00000359929.3	protein_coding	KNOWN	protein_coding	=
TCONS_00003132	XLOC_000995	PRKACB	1:84543744-84704181	0_min	30_min	OK	2.84935	1.26716	2.84935	-1.16904	-1.65158	0.02	0.999675	no	OK	5.22261	5.04266	5.22261	-0.0505851	-0.159784	0.7733	0.999987	no	ENST00000394838.2	protein_coding	KNOWN	protein_coding	j
TCONS_00003126	XLOC_000995	PRKACB	1:84543744-84704181	0_min	30_min	OK	2.14259	3.23126	3.23126	0.592743	1.22732	0.0323	0.999675	no	OK	5.22261	5.04266	5.22261	-0.0505851	-0.159784	0.7733	0.999987	no	ENST00000370689.2	protein_coding	KNOWN	protein_coding	=
TCONS_00003131	XLOC_000995	PRKACB	1:84543744-84704181	0_min	30_min	OK	0.102008	0.363294	0.363294	1.83245	0.627893	0.37465	0.999675	no	OK	5.22261	5.04266	5.22261	-0.0505851	-0.159784	0.7733	0.999987	no	ENST00000394838.2	protein_coding	KNOWN	protein_coding	=
TCONS_00003152	XLOC_000999	RPF1	1:84944940-84963473	0_min	30_min	OK	20.83	22.6437	22.6437	0.120451	0.401166	0.4773	0.999675	no	OK	20.9171	22.7657	22.7657	0.122175	0.407192	0.46945	0.999987	no	ENST00000370654.5	protein_coding	KNOWN	protein_coding	=
TCONS_00003156	XLOC_001000	SPATA1	1:84964007-85040163	0_min	30_min	OK	0.447526	0.509894	0.509894	0.188225	0.0506878	0.9248	0.999675	no	OK	0.659471	0.706918	0.706918	0.100232	0.0352945	0.934	0.999987	no	ENST00000484939.1	pseudogene	KNOWN	processed_transcript	=
TCONS_00003163	XLOC_001001	WDR63	1:85464829-85607593	0_min	30_min	OK	0.357468	0.257738	0.357468	-0.471907	-0.416659	0.4501	0.999675	no	OK	0.373626	0.384587	0.384587	0.0417118	0.0422598	0.93585	0.999987	no	ENST00000294664.6	protein_coding	KNOWN	protein_coding	=
TCONS_00003168	XLOC_001003	CYR61	1:86045984-86049645	0_min	30_min	OK	0.855182	6.01537	6.01537	2.81435	1.58011	0.07865	0.999675	no	OK	76.9402	372.504	372.504	2.27545	9.59655	5e-05	0.0102353	yes	ENST00000451137.2	protein_coding	KNOWN	protein_coding	j
TCONS_00003169	XLOC_001003	CYR61	1:86045984-86049645	0_min	30_min	NOTEST	2.60477e-06	0.0293883	0.0293883	13.4618	0	1	1	no	OK	76.9402	372.504	372.504	2.27545	9.59655	5e-05	0.0102353	yes	ENST00000451137.2	protein_coding	KNOWN	protein_coding	j
TCONS_00005931	XLOC_001972	IER5	1:181057637-181059977	0_min	30_min	OK	35.4624	52.8274	52.8274	0.574997	2.16476	5e-05	0.0278655	yes	OK	39.6	60.5368	60.5368	0.612312	2.45057	5e-05	0.0102353	yes	ENST00000367577.4	protein_coding	KNOWN	protein_coding	=
TCONS_00005930	XLOC_001972	IER5	1:181057637-181059977	0_min	30_min	OK	4.13764	7.70945	7.70945	0.897819	0.8462	0.169	0.999675	no	OK	39.6	60.5368	60.5368	0.612312	2.45057	5e-05	0.0102353	yes	ENST00000367577.4	protein_coding	KNOWN	protein_coding	o
TCONS_00003175	XLOC_001006	CLCA2	1:86889768-86922241	0_min	30_min	OK	0.768228	1.84055	1.84055	1.26053	0.219688	0.4639	0.999675	no	OK	62.2468	64.4159	64.4159	0.0494171	0.187723	0.71845	0.999987	no	ENST00000490884.1	protein_coding	KNOWN	processed_transcript	=
TCONS_00003176	XLOC_001006	CLCA2	1:86889768-86922241	0_min	30_min	OK	0.199529	0.316024	0.316024	0.663432	0.0669393	0.66755	0.999675	no	OK	62.2468	64.4159	64.4159	0.0494171	0.187723	0.71845	0.999987	no	ENST00000498802.1	protein_coding	KNOWN	processed_transcript	=
TCONS_00003174	XLOC_001006	CLCA2	1:86889768-86922241	0_min	30_min	OK	61.2791	62.2593	62.2593	0.022896	0.0947807	0.8637	0.999675	no	OK	62.2468	64.4159	64.4159	0.0494171	0.187723	0.71845	0.999987	no	ENST00000370565.4	protein_coding	KNOWN	protein_coding	=
TCONS_00003186	XLOC_001010	SH3GLB1	1:87170258-87213867	0_min	30_min	OK	0.339269	0.0952157	0.339269	-1.83316	-0.646185	0.423	0.999675	no	OK	20.3339	21.2253	21.2253	0.0618938	0.158949	0.7462	0.999987	no	ENST00000535010.1	protein_coding	KNOWN	protein_coding	=
TCONS_00003190	XLOC_001010	SH3GLB1	1:87170258-87213867	0_min	30_min	OK	2.22482	3.32866	3.32866	0.581251	0.234495	0.80885	0.999675	no	OK	20.3339	21.2253	21.2253	0.0618938	0.158949	0.7462	0.999987	no	ENST00000602603.1	protein_coding	KNOWN	retained_intron	=
TCONS_00003187	XLOC_001010	SH3GLB1	1:87170258-87213867	0_min	30_min	OK	0.497279	0.553669	0.553669	0.154967	0.0546941	0.8983	0.999675	no	OK	20.3339	21.2253	21.2253	0.0618938	0.158949	0.7462	0.999987	no	ENST00000482504.1	protein_coding	KNOWN	protein_coding	=
TCONS_00003191	XLOC_001010	SH3GLB1	1:87170258-87213867	0_min	30_min	OK	3.04744	3.13981	3.13981	0.0430774	0.059651	0.91825	0.999675	no	OK	20.3339	21.2253	21.2253	0.0618938	0.158949	0.7462	0.999987	no	ENST00000482504.1	protein_coding	KNOWN	protein_coding	j
TCONS_00003185	XLOC_001010	SH3GLB1	1:87170258-87213867	0_min	30_min	OK	14.2251	14.1079	14.2251	-0.0119355	-0.0390205	0.9453	0.999675	no	OK	20.3339	21.2253	21.2253	0.0618938	0.158949	0.7462	0.999987	no	ENST00000370558.4	protein_coding	KNOWN	protein_coding	=
TCONS_00003188	XLOC_001011	SH3GLB1	1:87170258-87213867	0_min	30_min	OK	4.43608	5.17557	5.17557	0.222431	0.098366	0.81885	0.999675	no	OK	4.43608	5.17557	5.17557	0.222431	0.098366	0.81885	0.999987	no	ENST00000482504.1	protein_coding	KNOWN	protein_coding	i
TCONS_00003189	XLOC_001012	SH3GLB1	1:87170258-87213867	0_min	30_min	OK	4.88398	6.29431	6.29431	0.365991	0.195204	0.7353	0.999675	no	OK	4.88398	6.29431	6.29431	0.365991	0.195204	0.7353	0.999987	no	ENST00000482504.1	protein_coding	KNOWN	protein_coding	i
TCONS_00003196	XLOC_001014	HS2ST1	1:87380330-87634884	0_min	30_min	OK	1.72974	2.11288	2.11288	0.288653	0.343584	0.51055	0.999675	no	OK	5.77907	5.45443	5.77907	-0.0834085	-0.20701	0.6841	0.999987	no	ENST00000356813.4	protein_coding	KNOWN	protein_coding	j
TCONS_00003194	XLOC_001014	HS2ST1	1:87380330-87634884	0_min	30_min	OK	2.88607	2.50908	2.88607	-0.201945	-0.350617	0.5372	0.999675	no	OK	5.77907	5.45443	5.77907	-0.0834085	-0.20701	0.6841	0.999987	no	ENST00000370550.5	protein_coding	KNOWN	protein_coding	=
TCONS_00003195	XLOC_001014	HS2ST1	1:87380330-87634884	0_min	30_min	OK	0.285937	0.101417	0.285937	-1.4954	-0.216262	0.656	0.999675	no	OK	5.77907	5.45443	5.77907	-0.0834085	-0.20701	0.6841	0.999987	no	ENST00000591456.1	protein_coding	KNOWN	protein_coding	=
TCONS_00003193	XLOC_001014	HS2ST1	1:87380330-87634884	0_min	30_min	OK	0.698074	0.577367	0.698074	-0.273891	-0.128592	0.8344	0.999675	no	OK	5.77907	5.45443	5.77907	-0.0834085	-0.20701	0.6841	0.999987	no	ENST00000370551.4	protein_coding	KNOWN	protein_coding	=
TCONS_00003211	XLOC_001016	LMO4	1:87794150-87814606	0_min	30_min	OK	0.470124	0.000289654	0.470124	-10.6645	-0.0398268	0.375	0.999675	no	OK	2.63362	2.23812	2.63362	-0.234758	-0.469695	0.33495	0.999987	no	ENST00000495705.1	protein_coding	KNOWN	processed_transcript	=
TCONS_00003214	XLOC_001016	LMO4	1:87794150-87814606	0_min	30_min	OK	0.689677	0.741694	0.741694	0.104904	0.128183	0.82475	0.999675	no	OK	2.63362	2.23812	2.63362	-0.234758	-0.469695	0.33495	0.999987	no	ENST00000370542.1	protein_coding	KNOWN	protein_coding	=
TCONS_00003210	XLOC_001016	LMO4	1:87794150-87814606	0_min	30_min	OK	1.47382	1.49614	1.49614	0.0216859	0.0440085	0.94085	0.999675	no	OK	2.63362	2.23812	2.63362	-0.234758	-0.469695	0.33495	0.999987	no	ENST00000370544.5	protein_coding	KNOWN	protein_coding	=
TCONS_00003212	XLOC_001017	LMO4	1:87794150-87814606	0_min	30_min	OK	0.944656	0.933876	0.944656	-0.0165584	-0.0137006	0.9808	0.999675	no	OK	0.944656	0.933876	0.944656	-0.0165584	-0.0137006	0.9808	0.999987	no	ENST00000370544.5	protein_coding	KNOWN	protein_coding	i
TCONS_00003216	XLOC_001020	LMO4	1:87794150-87814606	0_min	30_min	OK	1.83874	1.64854	1.83874	-0.157522	-0.0976941	0.8636	0.999675	no	OK	1.83874	1.64854	1.83874	-0.157522	-0.0976941	0.8636	0.999987	no	ENST00000370544.5	protein_coding	KNOWN	protein_coding	i
TCONS_00003218	XLOC_001021	PKN2	1:89003195-89301938	0_min	30_min	OK	1.79429	0.926335	1.79429	-0.953805	-0.423391	0.548	0.999675	no	OK	26.6892	24.944	26.6892	-0.0975632	-0.348989	0.51575	0.999987	no	ENST00000370521.3	protein_coding	KNOWN	protein_coding	=
TCONS_00003219	XLOC_001021	PKN2	1:89003195-89301938	0_min	30_min	OK	8.33664	7.80202	8.33664	-0.0956177	-0.253557	0.6561	0.999675	no	OK	26.6892	24.944	26.6892	-0.0975632	-0.348989	0.51575	0.999987	no	ENST00000370521.3	protein_coding	KNOWN	protein_coding	j
TCONS_00003217	XLOC_001021	PKN2	1:89003195-89301938	0_min	30_min	OK	1.10488	0.831022	1.10488	-0.410931	-0.206874	0.74475	0.999675	no	OK	26.6892	24.944	26.6892	-0.0975632	-0.348989	0.51575	0.999987	no	ENST00000316005.7	protein_coding	KNOWN	protein_coding	=
TCONS_00003221	XLOC_001021	PKN2	1:89003195-89301938	0_min	30_min	OK	3.55138	3.63457	3.63457	0.0334078	0.0397395	0.94225	0.999675	no	OK	26.6892	24.944	26.6892	-0.0975632	-0.348989	0.51575	0.999987	no	ENST00000370513.5	protein_coding	KNOWN	protein_coding	=
TCONS_00003222	XLOC_001021	PKN2	1:89003195-89301938	0_min	30_min	OK	0.423687	0.450871	0.450871	0.089714	0.0133569	0.9575	0.999675	no	OK	26.6892	24.944	26.6892	-0.0975632	-0.348989	0.51575	0.999987	no	ENST00000436111.1	protein_coding	KNOWN	protein_coding	=
TCONS_00003223	XLOC_001021	PKN2	1:89003195-89301938	0_min	30_min	OK	11.3183	11.2928	11.3183	-0.00324803	-0.0073275	0.98955	0.999675	no	OK	26.6892	24.944	26.6892	-0.0975632	-0.348989	0.51575	0.999987	no	ENST00000544045.1	protein_coding	KNOWN	protein_coding	=
TCONS_00003236	XLOC_001028	LRRC8B	1:89990394-90402170	0_min	30_min	OK	0.457373	0.435374	0.457373	-0.0711182	-0.0667955	0.9054	0.999675	no	OK	0.513558	0.506749	0.513558	-0.0192578	-0.0203791	0.97125	0.999987	no	ENST00000330947.2	protein_coding	KNOWN	protein_coding	=
TCONS_00003247	XLOC_001030	LRRC8D	1:89990394-90402170	0_min	30_min	OK	0.768515	0.00791048	0.768515	-6.60217	-0.88175	0.1286	0.999675	no	OK	8.9324	8.72416	8.9324	-0.0340305	-0.112746	0.8467	0.999987	no	ENST00000532201.1	protein_coding	KNOWN	protein_coding	=
TCONS_00003245	XLOC_001030	LRRC8D	1:89990394-90402170	0_min	30_min	OK	0.782547	0.255137	0.782547	-1.6169	-1.05551	0.16285	0.999675	no	OK	8.9324	8.72416	8.9324	-0.0340305	-0.112746	0.8467	0.999987	no	ENST00000337338.5	protein_coding	KNOWN	protein_coding	=
TCONS_00003250	XLOC_001030	LRRC8D	1:89990394-90402170	0_min	30_min	OK	2.83424	3.55839	3.55839	0.328264	0.60852	0.29375	0.999675	no	OK	8.9324	8.72416	8.9324	-0.0340305	-0.112746	0.8467	0.999987	no	ENST00000441269.2	protein_coding	KNOWN	protein_coding	=
TCONS_00003238	XLOC_001030	LRRC8C	1:89990394-90402170	0_min	30_min	OK	0.500454	0.526053	0.526053	0.0719706	0.071763	0.90625	0.999675	no	OK	8.9324	8.72416	8.9324	-0.0340305	-0.112746	0.8467	0.999987	no	ENST00000370454.4	protein_coding	KNOWN	protein_coding	=
TCONS_00003249	XLOC_001030	LRRC8D	1:89990394-90402170	0_min	30_min	OK	3.76	3.83358	3.83358	0.0279624	0.0509477	0.92905	0.999675	no	OK	8.9324	8.72416	8.9324	-0.0340305	-0.112746	0.8467	0.999987	no	ENST00000527156.1	protein_coding	KNOWN	protein_coding	=
TCONS_00003253	XLOC_001034	ZNF326	1:90455980-90501252	0_min	30_min	OK	2.54112	1.85088	2.54112	-0.457252	-0.969861	0.0945	0.999675	no	OK	7.64405	7.07486	7.64405	-0.111636	-0.421861	0.4569	0.999987	no	ENST00000370447.3	protein_coding	KNOWN	protein_coding	j
TCONS_00003256	XLOC_001034	ZNF326	1:90455980-90501252	0_min	30_min	OK	0.753792	1.17656	1.17656	0.642338	0.695187	0.22625	0.999675	no	OK	7.64405	7.07486	7.64405	-0.111636	-0.421861	0.4569	0.999987	no	ENST00000340281.4	protein_coding	KNOWN	protein_coding	=
TCONS_00003254	XLOC_001034	ZNF326	1:90455980-90501252	0_min	30_min	OK	4.08987	3.79411	4.08987	-0.108294	-0.249394	0.6668	0.999675	no	OK	7.64405	7.07486	7.64405	-0.111636	-0.421861	0.4569	0.999987	no	ENST00000370447.3	protein_coding	KNOWN	protein_coding	j
TCONS_00003258	XLOC_001035	ZNF326	1:90501363-90504444	0_min	30_min	OK	0.226693	0.218808	0.226693	-0.0510748	-0.0899191	0.8763	0.999675	no	OK	0.226693	0.218808	0.226693	-0.0510748	-0.0899191	0.8763	0.999987	no	ENST00000370447.3	protein_coding	KNOWN	protein_coding	p
TCONS_00003263	XLOC_001039	CDC7	1:91963694-91991321	0_min	30_min	OK	0.104321	0.251417	0.251417	1.26906	0.462868	0.47965	0.999675	no	OK	4.08841	4.08223	4.08841	-0.00218451	-0.00582085	0.99305	0.999987	no	ENST00000430031.2	protein_coding	KNOWN	protein_coding	=
TCONS_00003264	XLOC_001039	CDC7	1:91963694-91991321	0_min	30_min	OK	0.817211	0.58962	0.817211	-0.470922	-0.201582	0.7107	0.999675	no	OK	4.08841	4.08223	4.08841	-0.00218451	-0.00582085	0.99305	0.999987	no	ENST00000234626.6	protein_coding	KNOWN	protein_coding	=
TCONS_00003265	XLOC_001039	CDC7	1:91963694-91991321	0_min	30_min	OK	0.221885	0.239116	0.239116	0.107902	0.0557511	0.9214	0.999675	no	OK	4.08841	4.08223	4.08841	-0.00218451	-0.00582085	0.99305	0.999987	no	ENST00000428239.1	protein_coding	KNOWN	protein_coding	=
TCONS_00003262	XLOC_001039	CDC7	1:91963694-91991321	0_min	30_min	OK	2.23405	2.31531	2.31531	0.0515429	0.052561	0.92715	0.999675	no	OK	4.08841	4.08223	4.08841	-0.00218451	-0.00582085	0.99305	0.999987	no	ENST00000428239.1	protein_coding	KNOWN	protein_coding	j
TCONS_00003267	XLOC_001039	CDC7	1:91963694-91991321	0_min	30_min	OK	0.650838	0.642918	0.650838	-0.0176622	-0.012488	0.9835	0.999675	no	OK	4.08841	4.08223	4.08841	-0.00218451	-0.00582085	0.99305	0.999987	no	ENST00000428239.1	protein_coding	KNOWN	protein_coding	j
TCONS_00003268	XLOC_001040	HSP90B3P	1:92100567-92109639	0_min	30_min	OK	0.291519	0.283964	0.291519	-0.0378789	-0.0600228	0.9174	0.999675	no	OK	0.291519	0.283964	0.291519	-0.0378789	-0.0600228	0.9174	0.999987	no	ENST00000370405.1	pseudogene	KNOWN	processed_pseudogene	=
TCONS_00003286	XLOC_001043	EPHX4	1:92495538-92529151	0_min	30_min	OK	0.933169	0.988729	0.988729	0.0834357	0.164132	0.7779	0.999675	no	OK	0.933177	1.08266	1.08266	0.214353	0.434541	0.44915	0.999987	no	ENST00000370383.4	protein_coding	KNOWN	protein_coding	=
TCONS_00003292	XLOC_001045	KIAA1107	1:92545861-92650633	0_min	30_min	OK	0.574845	0.668354	0.668354	0.217437	0.283933	0.6146	0.999675	no	OK	1.7979	1.88742	1.88742	0.0701035	0.1874	0.73485	0.999987	no	ENST00000409154.4	protein_coding	KNOWN	protein_coding	j
TCONS_00003294	XLOC_001045	KIAA1107	1:92545861-92650633	0_min	30_min	OK	1.01367	1.01302	1.01367	-0.00092104	-0.00174051	0.99745	0.999675	no	OK	1.7979	1.88742	1.88742	0.0701035	0.1874	0.73485	0.999987	no	ENST00000409154.4	protein_coding	KNOWN	protein_coding	j
TCONS_00003295	XLOC_001047	RP4-621B10.8	1:92650951-92656264	0_min	30_min	OK	0.224719	0.272007	0.272007	0.275526	0.534773	0.3425	0.999675	no	OK	0.224719	0.272007	0.272007	0.275526	0.534773	0.3425	0.999987	no	ENST00000609675.1	lincRNA	NOVEL	lincRNA	=
TCONS_00003302	XLOC_001050	RPAP2	1:92711958-92867787	0_min	30_min	OK	0.250367	0.814381	0.814381	1.70166	0.703441	0.31705	0.999675	no	OK	8.02688	8.43023	8.43023	0.0707328	0.136376	0.8122	0.999987	no	ENST00000610020.1	protein_coding	KNOWN	protein_coding	j
TCONS_00003300	XLOC_001050	RPAP2	1:92711958-92867787	0_min	30_min	OK	2.41246	2.0542	2.41246	-0.231932	-0.482274	0.3965	0.999675	no	OK	8.02688	8.43023	8.43023	0.0707328	0.136376	0.8122	0.999987	no	ENST00000610020.1	protein_coding	KNOWN	protein_coding	=
TCONS_00003301	XLOC_001050	RPAP2	1:92711958-92867787	0_min	30_min	OK	0.407971	0.213845	0.407971	-0.931901	-0.389197	0.4127	0.999675	no	OK	8.02688	8.43023	8.43023	0.0707328	0.136376	0.8122	0.999987	no	ENST00000610020.1	protein_coding	KNOWN	protein_coding	j
TCONS_00003299	XLOC_001050	RPAP2	1:92711958-92867787	0_min	30_min	OK	4.95608	5.34781	5.34781	0.109748	0.135565	0.81485	0.999675	no	OK	8.02688	8.43023	8.43023	0.0707328	0.136376	0.8122	0.999987	no	ENST00000610020.1	protein_coding	KNOWN	protein_coding	j
TCONS_00003303	XLOC_001051	RPL5	1:93297581-93307481	0_min	30_min	OK	223.608	276.444	276.444	0.306013	1.25925	0.02675	0.999675	no	OK	244.949	295.061	295.061	0.268532	1.15119	0.0424	0.999987	no	ENST00000370321.3	protein_coding	KNOWN	protein_coding	=
TCONS_00003306	XLOC_001051	RPL5	1:93297581-93307481	0_min	30_min	OK	14.3505	11.311	14.3505	-0.343379	-0.333336	0.5548	0.999675	no	OK	244.949	295.061	295.061	0.268532	1.15119	0.0424	0.999987	no	ENST00000461952.1	protein_coding	KNOWN	retained_intron	=
[truncated: 159,748 more rows]

## Sheet: All Expression Data Top
test_id	gene_id	gene	locus	sample_1	sample_2	status	value_1	value_2	max	log2(fold_change)	test_stat	p_value	q_value	significant	gene_status	gene_value_1	gene_value_2	gene_max	gene_log2(fold_change)	gene_test_stat	gene_p_value	gene_q_value	gene_significant	closest_gencode_name	gene_type	gene_status	transcript_type	class_code	Test
[truncated: 51,489 more rows]

[truncated: 3 more sheets: Up-regulated genes, Down-regulated genes, Statistics]
