# Supplementary material for: EINCR1 is an EGF inducible lincRNA overexpressed in lung adenocarcinomas
Source: PLoS One. 2017 Jul 21;12(7):e0181902. doi: 10.1371/journal.pone.0181902 (PMC5521836; doi:10.1371/journal.pone.0181902)
Supplement: S2 Table — (XLSX) [file pone.0181902.s005.xlsx]

## Sheet: RT-qPCR
Primer ID	Forward	Reverse	Gene Type		Forward primer sequence	Reverse primers sequence	Amplicon size	New_trascript	New_gene	gene2	locus	Notes
51	2184	2185	House-keeping gene		ACAGTCAGCCGCATCTTCTT	TTGATTTTGGAGGGATCTCG	312	TCONS_00030917	XLOC_010397	GAPDH	12:6643092-6647537	Exon1-Exon4
56	1690	1691	Known IEG		AGAATCCGAAGGGAAAGGAA	CTTCTCCTTCAGCAGGTTGG	150	TCONS_00044193	XLOC_014642	FOS	14:75745476-75748933	Exon2-Exon3
52	3569	3570	House-keeping gene		CCAGCTAATCTACTTGGATGG	AACAATGAAGAGCTTGACGTG	266	TCONS_00160594	XLOC_051792	XIST	X:73012039-73072588	Exon1-Exon2
53	3375	3376	House-keeping gene		GAAAGAAGCGGAAGATCAAGG	GATGTCATAGTCCTGGTCCTC	113	TCONS_00056790	XLOC_018276	CDH3	16:68670091-68732971	Exon13-Exon14
54	3377	3378	House-keeping gene		CGTTGTGAGTGGTATTATTCAG	CAGGTTCCTTCTTAAGTTTGTC	164	TCONS_00043669	XLOC_014499	HIF1A	14:62147758-62263146	Exon9-Exon10
55	2906	2907	House-keeping gene		CCGAAACGCCGAATATAATCC	TGGACTGTTCTTCACTCTTGG	131	TCONS_00132150	XLOC_041657	TBP	6:170863376-170881982	Exon4-Exon6
2	a	b	Known		GCCTCTCAGAAGGCTTGCTA	CTGGCCAAGGACATACAGGT	80	TCONS_00152027	XLOC_048503	RP11-2B6.2	9:96910589-96966850	-
3	a	b	Known		AGAGAAGAGCTCTGGCCCTC	ACACAACAAACAGCTTCCCC	163	TCONS_00031202	XLOC_010482	A2M-AS1	12:9217772-9268825	-
4	a	b	Known		CGGTCTCAAAGTGGAAGAGC	GGGTCTCTGCAACGTGATTT	77	TCONS_00141474	XLOC_044805	SNHG15	7:45022621-45026568	-
5	a	b	Intergenic		GCTCAGATGACTGCAAACCA	CGCTTGAGAGTGTCCAATCA	179	TCONS_00000802	XLOC_000247	RP4-798A10.7	1:16841139-16842249	-
6	a	b	Intergenic		GGGGTTGTGCTTTCTGTGTT	AGGGCCATGAGTACCAACAG	97	TCONS_00022489	XLOC_007753	HSD17B12	11:43577985-43902276	-
7	a	b	Intergenic		GGCTCATGCCTATAATCCCA	GGGTGGTCTCAAACTCCTGA	77	TCONS_00040019	XLOC_013069	-	13:43059618-43182149	-
8	a	b	Intergenic		TCCTGGCATTTATCCTGGAG	TCCCTCCATGTTCTCCTCAC	147	TCONS_00044291	XLOC_014669	RP11-7F17.7	14:77425980-77437139	Used in Fluidigm, 1 exon
	4827	4826	Intergenic		TCCTGACCGCTGGAAATTGG	AGCAGGTGGTGGCTTTTAGG	110	TCONS_00044291	XLOC_014669	RP11-7F17.7	14:77425980-77437139	Used on the RotorGene
10	a	b	Intergenic		CCCCTGTTAGCTGGTCTCTG	CACTTTTGCCTGTTTCGTCA	120	TCONS_00118229	XLOC_036745	-	4:41703144-41710230	-
11	a	b	Intergenic		TGTAACTCCCAGTCCAAGGC	CATTGGAGGCCCAAATAGAA	175	TCONS_00125765	XLOC_039468	-	5:66551405-66553449	-
12	a	b	Intergenic		GGAGTACCGCTCCAAACTCA	TGGCCAGTTTCAGTTCTTCA	89	TCONS_00066917	XLOC_021084	RPL13P12	17:17286690-17287326	-
14	a	b	Close intergenic		ATATTCCGGGATGGGAACTC	TTCCCAATTTTCACAAAGGC	83	TCONS_00071340	XLOC_022276	RP11-650P15.1	18:28856145-29136874	-
16	a	b	Antisense		GGGTACTGACTGCTTCCCAC	TCCAAAACTTTAAGCGGCTC	85	TCONS_00114143	XLOC_035262	RP11-572O17.1	4:1714547-1715349	-
17	a	b	Antisense		GCtTACATCAGAATTGCCGGT	TGGCGATGAACATGACACTT	133	TCONS_00115208	XLOC_035647	RP11-646I6.5	4:57204455-57254319	-
19	a	b	Antisense		GACGGTTTTGCTCAGTCACA	AAGGACCCCAAACCTCAGAT	76	TCONS_00116287	XLOC_036035	RP11-679C8.2	4:120976762-121337921	-
20	a	b	Antisense		TTTACAGGGGTCCGAGACAG	AGGTGCTGGCCAATTACATC	100	TCONS_00136611	XLOC_043241	-	7:17980187-17983293	-
21	a	b	Antisense		CTGTCCGTCACTCCTGAACA	AGACCCGTGAGACCATCTTG	126	TCONS_00147160	XLOC_046776	-	8:146018764-146022665	-
22	a	b	Antisense		AGCTGGTGCAGGTCTGAGAT	CCAGAGTTTCAGCCAGTTCC	184	TCONS_00153382	XLOC_048943	-	9:139624039-139625804	-
24	a	b	Antisense		TCCTTTTTGCCGCTCTTCTA	TGACGAAGAGGAACTTTGGG	181	TCONS_00017301	XLOC_005987	RP11-441O15.3	10:101190711-101197897	-
26	a	b	Antisense		ATTGCCATCATTTCTCCTGc	CTTTCGGCAACTCAGCCTAC	155	TCONS_00048522	XLOC_015997	RP11-37C7.3	15:39892231-40077929	-
28	a	b	Antisense		AGGATGAAGTGGTGGTGCTC	CACCTCTTCTCTAGGCACCG	85	TCONS_00100963	XLOC_031408	-	22:19842523-19847676	-
29	a	b	Antisense		GAGTTCCAGACCAGCCTGAC	ATTACAGGTGTGTGCCACGA	90	TCONS_00157332	XLOC_050450	-	X:46984134-46998389	-
32	a	b	Antisense		CTAAGGCCCTTCTGCTGTTG	GAGGTGAGCTCTTCACCCTG	99	TCONS_00126827	XLOC_039867	P4HA2	5:131520568-131731306	-
33	a	b	Antisense		TAGGGATTCCCCTAGGCAGT	GTCGCCTCCAAATTTGTCAT	136	TCONS_00143535	XLOC_045516	-	7:134329311-134331230	-
34	a	b	Antisense		GTCTACCGAGAGCTGTTCCG	AGCCCCTTGCAATATAGCCT	185	TCONS_00155517	XLOC_049805	RP11-82L2.1	9:106842304-106855354	-
35	a	b	Antisense		GCTCCCAGCTGATCCTAATG	AAATTCCAAGTCCAGCTCCC	113	TCONS_00018469	XLOC_006377	RP11-398C13.6	10:14919686-14920685	-
36	a	b	Antisense		TGATTAGTCCCAGCTGTCCC	AAAAAGGTCAGGTCATTGCG	76	TCONS_00072487	XLOC_022656	-	18:12945757-12947029	-
37	a	b	Antisense		GGTCTCGAACTGCTGACCTC	CCTGCCATTCAAAAGCAAAT	107	TCONS_00079584	XLOC_024677	FBXL12	19:9920942-9938492	-
39	a	b	Antisense		AGCTTTGGAGTCCAGCAAAA	TGCTCACTTCCTCACCTCCT	94	TCONS_00098507	XLOC_030544	RP11-290F20.2	20:48909256-48938014	-
	4830	4831			GAT TCC CAC TGT CCC TAC CT	ACC TCT CAT GTC TCT TCA CC				28S rRNA
	4005	4006			CGG CTA CCA CAT CCA AGG AA	GCT GGA ATT ACC GCG GCT				18S rRNA
	3559	3560			CTGGAGACCAGAGCCATCAAA	CCTGTCATCAAGACCTGGGATT				U4
	4872	4873			GGAGGAGACCGTAGCTGAAG	GCCGCTGTACCTCTTGAAAG				FOSB
	4886	4887			TAGTGGACTGGGACGTGAAC	GCACAGCCCACAGTACAAAA				IER2
	5012	5013			ATCCTGATGGCTGAAGAGGG	GAGGGCTCCGAAGTCAGATT				IER3

## Sheet: 5' RACE
Primer	Sequence	Location
GSP1	TCCCTCCATGTTCTCCTCAC	chr14:77426702-77426721
GSP2	CATATTTGGTGGGCAGCTTT	chr14:77426490-77426509
GSP3	ACAAAATACAAGCCGGGTGA	chr14:77426459-77426478
Anchor2	AGACAACAGGCCCATGTAGG	chr14:77425482-77425501
Anchor1	ACCTCTGGGCTTCCTGGTAT	chr14:77426084-77426100
